# Supplementary material for: Magnitude and determinants of delivery complications among women in selected hospitals of West Shoa, Oromia, Ethiopia: A multicentered cross-sectional study
Source: PLoS One. 2026 Apr 22;21(4):e0346778. doi: 10.1371/journal.pone.0346778 (PMC13102197; doi:10.1371/journal.pone.0346778)
Supplement: S1 File — (XLSX) [file pone.0346778.s001.xlsx]

## Sheet: delivery c
Ident	HFname	MAIN_DRINKING_WATER	TOILET_TYPE	MAIN_ROOF_MATERIALS	MAIN_FLOOR_MATERIAL1	ELECTRICITY	RADIO	TELEVISION	TELEPHONE	REFRIGERATOR	SOFA	BICYCLE	CAR	COW_OXEN	GOAT_SHEEP	MULE_DONKEY_HORSE	HEN	FARM_LAND	SLEEPING_NUMBER_OF_ROOMS	PERCEIVED_WEALTH_OR_INCOME	Nwealthi	AGE	MARITAL_STATUS	ETHNIQUE_GROUP	OTHER_ETHNIQUE_GROUP	RELIGION	OTHER_RELIGION	MATERNAL_EDUCATIONAL_STATUS	PARTNER_EDUCATIONAL_STATUS	MATERNAL_OCCUPATION	OTHER_MATERNAL_OCCUPATION	RECIDENCE	HOUSEHOLD_MONTHLY_INCOME	TYPE_OF_PREGNANCY	DATE_OF_LMP	GESTATIONAL_AGE	GRAVIDITY	PREGNANCY_INTERVAL	PARITY	HISTORY_OF_LOW_BIRTH_WEIGHT_BABY	HISTORY_OF_ABORTION	NUMBER_OF_ABORTION	HISTORY_OF_STILLBIRTH	NUMBER_OF_STILLBIRTH	LAUGH_SEE_FUNNY_SIDE_OF_THINGS	ENJOYMENT_TO_THINGS	BLAMED_MYSELF_UNNECESSARILY	ANXIOUS_OR_WORRIED	FELT_SCARED_OR_PANICKY
12	Gedo	1	2	1	1	1	9	1	9	9	9	9	9	1	9	9	1	9	1	4	3	19	2	1		2		3	4	3		1	500	1	08112023	16	1	1	0	0	0	0	0	0	0	0	0	0	0
32	Amb Uni	2	4	4	1	1	9	1	9	9	9	9	9	9	9	9	9	9	1	2	1	25	2	1		2		5	5	2		1	10000	1	14022023	16	3	2	1	2	1	1	2	0	1	0	3	0	3
49	Amb Uni	2	2	3	3	1	9	1	9	1	1	9	9	9	9	9	9	9	3	1	1	25	2	1		2		5	5	2		1	12000	1	21042023	15	2	1	1	2	2	0	2	0	0	3	3	1	2
58	Amb Uni	1	4	4	3	1	1	1	1	1	1	9	9	9	9	9	9	9	3	2	1	26	2	1		2		5	5	1		1	5000	1	16012023	19	3	2	3	2	2	0	2	0	1	0	2	2	1
8	Amb Uni	2	3	2	2	1	1	1	9	1	1	9	9	9	9	9	9	9	2	1	3	26	2	1		2		5	5	2		1	6500	1	05022015	16	1	1	0	0	0	0	0	0	1	0	2	2	1
55	Ginci H	3	4	1	1	9	1	9	9	9	9	9	9	9	9	9	9	9	1	3	3	19	2	1		1		3	3	5		2	800	1	20012015	14	2	2	1	1	2	0	2	0	1	0	2	2	1
118	Amb Uni	1	4	4	3	1	1	1	1	1	1	9	9	9	9	9	9	9	2	2	3	28	2	1		2		5	5	2		1	12000	1	22042023	20	4	2	2	2	1	1	2	0	0	3	3	1	2
50	Ginci H	5	4	1	1	9	1	9	9	9	9	9	9	1	9	1	1	1	1	2	1	30	2	1		2		3	4	1		2	1000	1	29122023	38	2	2	1	2	2	0	2	0	1	0	3	0	3
12	Ginci H	2	3	2	2	1	9	1	1	9	1	9	9	9	9	9	9	9	2	2	2	26	2	1		2		4	5	4		1	5700	1	19012015	19	1	1	0	0	0	0	0	0	1	0	2	2	1
4	Amb G	1	2	1	1	1	9	9	1	9	9	9	9	9	9	9	9	9	1	2	2	23	2	1		2		5	4	4		1	3000	1	12022023	14	1	1	0	0	0	0	0	0	0	0	1	3	1
125	Ginci H	4	4	2	1	9	2	9	9	9	9	9	9	1	1	9	1	9	3	2	3	20	2	2		2		4	5	1		2	5200	1	21012015	12	2	1	1	0	0	0	0	0	0	3	3	1	2
106	Amb G	1	2	2	2	1	9	1	1	1	9	9	9	9	9	9	9	9	1	2	3	33	2	1		2		5	5	2		1	10000	2	16042023	20	5	1	3	2	1	1	2	0	0	0	3	2	2
5	Ginci H	2	3	2	2	1	1	1	9	1	1	9	9	1	9	9	1	9	2	2	3	36	2	1		1		4	5	1		1	5600	1	15062015	35	1	1	0	0	0	0	0	0	0	0	1	3	1
19	Amb Uni	1	3	3	1	1	1	1	1	1	1	9	9	9	9	9	9	9	3	1	1	26	2	1		2		4	4	2		1	20000	1	18032023	20	2	2	1	2	2	0	2	0	0	3	3	1	2
6	Amb G	1	1	4	1	1	1	1	9	9	9	9	9	9	9	9	9	9	4	2	1	18	2	1		2		3	4	4		1	2000	1	23112023	35	1	1	0	0	0	0	0	0	0	0	0	0	0
12	Amb Uni	2	4	4	1	1	9	1	9	1	1	9	9	9	9	9	9	9	3	2	1	23	2	1		2		3	3	3		1	8000	1	29032023	12	1	1	0	0	0	0	0	0	0	0	1	3	1
90	Amb G	1	2	2	2	1	1	1	1	9	9	9	9	9	9	9	1	1	1	1	2	21	2	1		2		4	4	1		1	3000	1	09042023	18	3	2	2	2	2	0	2	0	1	1	3	2	2
12	Amb Uni	2	4	4	1	1	1	1	9	9	9	9	9	9	9	9	1	1	1	4	3	27	2	1		1		4	4	2		1	5	1	12042023	22	4	2	3	2	2	0	2	0	1	0	2	2	1
3	Amb Uni	3	1	4	2	1	1	1	9	1	1	9	9	9	9	9	1	9	2	2	2	30	2	1		2		5	5	2		1	20000	1	02032023	18	3	1	2	2	2	0	2	0	1	1	3	2	2
13	Amb Uni	2	4	3	3	1	1	1	9	9	9	9	9	9	9	9	9	9	2	3	1	23	2	1		2		3	4	1		1	4000	1	07032023	15	1	1	0	0	0	0	0	0	0	0	3	2	2
15	Amb Uni	4	4	4	1	9	1	9	9	9	9	9	9	1	1	9	1	1	2	2	1	30	2	1		2		1	1	1		1	1600	3	11032023	13	2	2	1	2	2	0	2	0	1	0	2	2	1
121	Amb Uni	2	4	4	3	9	9	1	1	9	9	9	9	9	9	9	9	9	2	2	2	23	2	1		3		3	3	3		1	3000	1	24062023	19	2	1	0	2	1	1	2	0	1	1	3	2	2
6	Gedo	2	2	1	1	1	1	1	9	9	9	9	9	9	9	9	9	9	2	1	3	25	2	1		2		5	5	1		1	10000	2	02112023	12	5	2	2	1	1	1	1	2	1	0	2	2	1
19	Amb Uni	2	3	1	1	1	9	1	9	9	9	9	9	9	9	9	1	9	1	2	1	28	2	2		2		4	4	5		1	1500	1	16022015	25	1	1	0	0	0	0	0	0	0	0	0	0	0
75	Ginci H	3	2	2	2	9	1	1	1	1	1	1	9	9	9	9	1	9	2	3	2	23	2	1		1		3	3	5		2	1500	1	06012015	25	5	2	4	2	2	0	2	0	0	0	1	3	1
76	Amb Uni	1	4	4	3	1	1	1	1	1	1	9	9	9	9	9	1	1	2	1	3	22	2	1		2		5	5	2		1	5000	1	08032023	20	2	2	1	2	2	0	2	0	0	0	3	2	2
60	Amb G	3	4	3	1	9	9	9	1	9	9	9	9	1	1	1	1	1	2	3	2	18	2	1		2		3	3	1		2	2000	1	09062023	15	2	2	1	2	2	0	2	0	0	0	0	0	0
38	Ginci H	2	4	2	2	1	1	1	1	1	1	9	9	9	9	9	9	9	4	1	1	27	2	1		1		2	3	3		1	10000	1	23022015	12	3	2	2	2	2	0	2	0	1	0	2	2	1
10	Amb G	3	2	1	1	1	1	1	1	9	9	9	9	9	9	9	1	9	1	3	2	31	2	2		1		4	4	3		1	200	3	29012023	14	1	1	0	0	0	0	0	0	1	1	3	2	2
28	Amb Uni	2	3	1	1	1	9	1	9	1	1	9	9	9	9	9	9	9	1	2	2	19	2	2		1		4	5	1		1	1500	1	14122023	20	1	1	0	0	0	0	0	0	1	1	3	2	2
13	Amb Uni	3	4	1	2	1	1	1	9	9	1	9	9	9	9	9	1	9	2	2	1	24	2	1		2		3	3	2		1	0	2	12042023	38	2	2	0	2	1	1	2	0	0	3	3	1	2
122	Ginci H	2	2	2	2	1	1	2	1	1	1	9	9	9	9	9	9	9	2	2	2	35	2	1		2		3	3	1		1	5800	1	02012015	20	3	2	2	2	2	0	2	0	1	1	3	2	2
53	Amb Uni	2	2	4	3	1	9	1	9	9	9	9	9	9	9	9	9	9	2	2	1	23	2	1		2		5	5	2		1	8000	1	27032023	16	2	1	0	2	1	1	2	0	0	0	0	0	0
11	Amb Uni	4	4	4	1	1	1	1	9	9	1	9	9	9	9	9	1	9	1	4	1	23	2	1		2		4	5	1		1	0	1	18032023	8	1	1	0	0	0	0	0	0	0	0	0	0	0
44	Amb G	1	1	4	3	1	1	1	1	1	2	1	1	1	2	9	9	1	3	1	1	30	2	1		2		4	2	3		1	6000	1	06022023	14	2	2	1	2	2	0	2	0	1	1	3	2	2
5	Ginci H	1	4	2	2	1	1	1	1	9	9	9	9	1	9	9	9	9	1	3	2	29	2	2		2		3	4	1		1	1650	1	07122015	22	2	1	1	2	2	0	2	0	0	0	0	0	0
49	Ginci H	3	4	1	2	9	1	9	9	9	9	9	9	1	1	1	9	9	2	2	1	30	1	1		1		4	4	5		2	900	2	15022015	38	2	2	1	2	2	0	2	0	0	3	3	1	2
30	Amb Uni	2	4	4	3	1	9	1	9	9	9	9	1	9	9	9	9	9	1	2	2	27	2	1		2		4	4	1		1	6000	1	08032023	20	1	1	0	0	0	0	0	0	0	0	0	0	0
82	Amb G	1	2	2	2	1	9	1	1	1	1	9	9	9	9	9	9	9	2	1	3	28	2	1		2		5	5	2		1	15000	1	21042023	14	2	2	1	2	2	0	2	0	1	1	3	2	2
47	Ginci H	2	4	1	1	1	1	9	9	9	9	9	9	9	9	9	9	9	1	2	1	26	2	1		2		4	4	1		1	2000	1	07032015	20	2	2	1	2	2	0	2	0	0	0	0	0	0
76	Amb Uni	2	4	4	3	1	9	1	9	9	1	9	9	9	9	9	9	1	2	2	3	28	2	1		1		4	4	1		1	5000	1	10032023	20	4	2	3	2	2	0	2	0	1	1	3	2	2
77	Amb Uni	2	4	4	3	1	9	1	9	1	1	9	9	9	9	9	9	9	3	2	3	25	2	1		1		3	3	1		1	8000	1	10042023	16	2	2	1	2	2	0	2	0	3	3	4	1	4
69	Ginci H	2	2	2	2	1	1	1	9	9	1	1	9	1	9	9	9	9	2	2	2	24	2	1		2		5	5	2		1	6093	1	11022015	37	6	2	5	1	2	0	2	0	1	0	3	0	3
94	Amb G	1	1	1	1	9	9	9	1	9	9	9	9	9	1	9	1	1	4	3	3	23	2	1		2		3	4	6	farmers	2	2000	1	24042023	17	3	1	2	2	2	0	2	0	1	1	3	2	2
10	Gedo	1	2	1	3	1	9	1	9	9	1	9	9	9	9	9	9	9	3	2	3	25	2	1		1		5	5	2		1	3500	1	17012024	20	1	1	0	0	0	0	0	0	0	0	1	3	1
29	Amb Uni	1	2	4	3	1	1	1	9	1	1	9	9	9	9	9	9	9	3	2	2	25	2	1		1		5	5	3		1	5000	1	13022023	13	5	2	4	1	2	0	2	0	0	3	3	1	2
17	Amb Uni	2	4	3	3	1	9	1	9	9	9	9	9	9	9	9	1	9	2	4	2	24	2	1		2		4	4	1		1	4800	1	05022023	20	1	1	0	0	0	0	0	0	1	1	3	2	2
62	Amb Uni	2	4	4	1	1	9	1	9	9	9	9	9	9	9	9	9	9	3	2	1	20	2	1		2		3	3	1		1	4000	1	05032023	23	3	2	2	2	2	0	2	0	1	0	2	2	1
41	Amb G	2	1	2	2	1	1	1	1	9	9	9	9	9	9	9	9	1	1	3	2	30	2	1		2		4	5	2		1	2000	3	09042023	20	2	2	1	2	2	0	2	0	1	0	2	2	1
3	Amb Uni	2	4	6	1	1	9	9	9	9	9	9	9	9	9	9	1	9	1	3	2	20	2	1		2		5	5	5		1	2000	3	06082023	14	1	1	0	0	0	0	0	0	0	0	0	0	0
60	Ginci H	5	4	1	1	9	1	9	9	9	9	9	9	1	9	9	1	1	1	2	3	24	2	1		1		3	3	1		2	2500	1	30122023	12	2	2	1	2	2	0	2	0	0	0	3	2	2
1	Amb G	1	1	2	3	1	1	1	1	1	1	1	9	9	9	9	1	9	2	1	2	20	2	1		2		3	5	3		1	3000	1	20012023	14	1	1	0	0	0	0	0	0	1	0	2	2	1
109	Amb Uni	2	4	4	1	1	1	1	1	1	9	9	9	9	9	9	9	9	2	2	1	25	2	1		1		3	3	1		1	3000	1	01052023	20	2	1	1	2	2	0	2	0	0	0	0	0	0
4	Gedo	1	2	1	1	1	9	1	9	1	1	9	9	9	9	9	9	9	1	1	3	22	2	1		2		5	4	3		1	1000	1	22012023	14	1	1	0	0	0	0	0	0	1	1	3	2	2
13	Ginci H	4	4	2	1	1	1	9	1	9	9	9	9	1	9	9	9	9	1	3	2	25	2	1		1		3	3	1		2	1000	1	23122015	12	2	2	1	2	2	0	2	0	1	1	3	2	2
12	Amb Uni	2	4	4	1	1	9	1	9	1	1	9	9	9	9	9	9	9	3	2	1	23	2	1		2		3	3	3		1	8000	1	29032023	38	1	1	0	0	0	0	0	0	1	0	3	0	3
24	Amb G	1	1	4	1	1	1	1	9	1	1	9	9	9	9	9	9	9	1	2	1	25	2	1		2		5	5	2		1	5000	1	17042023	24	4	2	2	2	2	0	2	0	1	0	2	2	1
19	Amb G	1	2	2	3	1	1	9	1	9	9	9	9	9	9	9	9	9	1	3	1	23	2	1		2		3	5	5		1	10000	2	18032023	20	1	1	0	0	0	0	0	0	0	0	0	0	0
46	Amb G	1	1	1	1	1	1	1	1	1	1	1	1	1	1	1	1	1	4	1	2	22	2	1		2		3	3	3		1	8000	1	15022023	8	1	1	0	0	0	0	0	0	1	0	3	0	3
68	Amb Uni	4	4	4	1	1	9	9	9	9	9	9	9	9	9	9	9	9	1	3	2	20	2	1		2		4	5	2		1	3000	1	04042023	18	2	2	1	2	2	0	2	0	1	0	2	2	1
84	Amb Uni	4	4	4	1	1	9	1	9	9	9	9	9	9	9	9	9	9	1	3	2	28	2	1		2		4	4	3		1	4000	1	12032023	14	2	2	1	2	2	0	2	0	0	0	1	3	1
19	Ginci H	4	4	1	1	9	1	9	1	9	1	9	9	1	1	1	1	1	2	1	1	24	2	1		1		3	5	1		2	8000	1	21022015	19	1	1	0	0	0	0	0	0	1	0	2	2	1
17	Amb Uni	8	4	4	1	1	9	9	9	9	9	9	9	9	9	9	1	1	1	4	3	24	2	1		2		2	2	1		1	0	1	14032023	38	1	1	0	0	0	0	0	0	1	0	2	2	1
108	Amb Uni	1	4	4	1	1	9	1	9	9	9	9	9	9	9	9	9	9	1	3	1	25	2	1		1		5	5	2		1	6000	1	15042023	20	4	1	3	2	2	0	2	0	1	0	3	0	3
30	Amb G	3	2	1	1	1	1	1	1	9	9	9	9	1	1	1	9	1	2	2	2	22	3	2		3		2	3	3		1	2000	2	23012023	16	2	2	0	2	1	1	2	0	1	0	2	2	1
3	Gedo	2	1	1	1	1	9	1	9	9	9	9	9	1	1	9	1	1	3	2	2	30	2	1		2		4	5	3		1	1500	1	07012024	39	1	1	0	0	0	0	0	0	1	1	3	2	2
40	Amb Uni	2	3	2	2	1	1	1	9	9	1	9	9	9	9	9	9	9	1	2	1	25	2	4		1		3	3	2		1	3000	1	14122023	15	3	2	2	2	2	0	2	0	0	0	0	0	0
72	Amb Uni	4	4	4	1	1	9	9	9	9	9	9	9	9	9	9	9	9	1	3	2	20	2	1		2		3	3	1		1	3500	1	05022023	14	2	2	1	2	2	0	2	0	1	1	3	2	2
86	Amb Uni	2	2	3	3	1	9	1	9	1	1	9	1	9	9	9	9	9	3	1	3	20	2	1		1		4	4	1		1	1000	1	17042023	22	2	2	1	2	2	0	2	0	1	1	3	2	2
48	Amb G	1	1	2	2	1	9	1	1	1	1	9	1	9	9	9	9	9	3	2	2	33	2	1		6	Adventist	5	4	1		1	15000	1	05042023	8	3	2	2	2	2	0	2	0	0	0	3	2	2
93	Ginci H	4	4	2	1	9	9	9	9	9	9	9	9	9	9	9	1	9	1	3	2	21	2	1		2		3	3	5		2	1000	1	22022015	13	2	2	1	2	2	0	2	0	1	1	3	2	2
30	Amb G	1	1	4	1	1	1	1	9	1	1	9	1	9	9	9	9	9	3	1	2	26	2	1		2		4	3	3		1	20000	1	02042023	6	1	1	0	0	0	0	0	0	1	0	2	2	1
99	Amb G	5	1	1	1	9	9	9	1	9	9	9	9	1	9	1	1	1	1	3	2	22	2	1		5		1	3	6	farmers	1	10000	1	08042023	22	5	1	4	2	2	0	2	0	0	3	3	1	2
59	Amb G	1	1	4	3	1	1	1	1	1	1	1	1	1	1	1	1	1	3	1	3	21	2	1		2		5	5	1		1	5000	1	25012023	16	2	2	1	2	2	0	2	0	0	3	3	1	2
30	Amb Uni	2	3	1	1	1	1	1	9	1	1	9	9	9	9	9	9	9	2	2	1	17	1	1		2		3	3	4		1	0	3	14122023	22	1	1	0	0	0	0	0	0	1	0	2	2	1
91	Amb G	1	1	2	2	1	9	1	1	9	9	9	9	9	9	9	9	9	1	2	1	26	2	1		2		4	5	1		1	20000	2	28042023	20	4	2	4	2	2	0	2	0	0	0	1	3	1
16	Amb Uni	1	2	4	3	1	9	1	9	9	9	9	9	9	9	9	9	9	2	3	2	27	2	1		2		5	5	1		1	5000	1	11022023	18	3	2	2	2	2	0	2	0	1	0	3	0	3
38	Amb G	5	4	1	1	9	9	9	1	9	9	9	9	1	1	1	1	1	2	2	3	28	2	1		2		3	3	1		2	2000	1	06022023	30	1	1	0	0	0	0	0	0	0	0	0	0	0
89	Ginci H	4	4	2	1	9	9	9	9	9	9	9	9	1	9	9	1	9	2	2	2	27	2	1		2		1	5	2		2	5000	1	05022015	20	4	2	3	2	2	0	2	0	0	0	0	0	0
106	Amb Uni	4	4	4	1	1	9	1	9	9	9	9	9	9	9	9	9	9	2	2	3	28	2	1		1		5	3	2		1	10000	1	11032023	42	2	2	1	2	2	0	2	0	0	0	3	2	2
12	Amb G	2	3	2	2	1	9	1	9	9	1	9	9	9	9	9	9	9	1	2	3	29	2	1		2		3	5	1		1	4000	1	06012024	18	1	1	0	0	0	0	0	0	0	0	0	0	0
117	Ginci H	4	4	2	1	9	9	9	9	9	9	9	9	1	9	9	1	9	1	3	3	42	2	2		2		1	3	1		2	4000	2	07022015	22	2	2	1	2	2	0	2	0	1	0	2	2	1
87	Ginci H	2	2	2	1	1	1	9	9	9	9	9	9	9	9	9	1	9	1	3	3	30	1	1		2		3	1	5		1	800	3	04012015	10	4	2	3	2	2	0	1	1	1	1	3	2	2
113	Ginci H	3	2	2	1	1	1	1	1	9	9	9	9	9	9	1	1	9	1	3	3	22	2	2		2		5	5	5		1	1500	1	06022015	16	3	1	0	2	1	2	2	0	1	0	3	0	3
17	Ginci H	3	4	1	1	9	1	9	1	9	9	9	9	1	1	9	9	9	2	2	1	19	2	1		2		1	3	1		2	3500	3	30012015	20	1	1	0	0	0	0	0	0	1	0	3	0	3
35	Amb Uni	2	4	1	1	1	9	1	9	9	9	9	9	9	9	9	9	9	1	2	3	22	2	2		1		4	5	1		1	2000	1	16022015	10	1	1	0	0	0	0	0	0	0	3	3	1	2
53	Ginci H	5	4	1	1	9	1	9	9	9	9	9	9	1	9	9	1	9	1	2	3	23	2	1		2		3	4	1		2	2000	1	30122023	20	3	2	2	2	2	0	2	0	1	0	2	2	1
57	Ginci H	4	4	1	1	1	1	9	9	9	9	9	9	9	9	9	9	9	1	2	3	21	2	1		2		4	4	1		1	1500	1	30122023	39	4	2	4	2	2	0	2	0	1	0	2	2	1
8	Amb Uni	4	4	4	1	1	1	1	1	9	1	9	9	9	9	9	9	9	3	4	1	22	2	1		1		4	4	2		1	14	2	01022023	12	1	1	0	0	0	0	0	0	1	0	2	2	1
101	Amb G	1	1	1	2	1	9	1	1	9	9	9	9	9	9	9	9	1	1	1	2	23	2	1		2		4	3	2		1	10000	1	11042023	38	3	2	2	1	2	0	2	0	1	1	3	2	2
23	Ginci H	3	4	2	2	1	1	1	1	9	1	1	9	9	9	9	9	9	2	2	3	38	2	3		3		3	3	3		1	7500	3	24012015	20	2	2	1	2	2	0	2	0	1	1	3	2	2
109	Amb G	1	1	1	2	1	1	1	1	1	1	9	9	9	9	9	1	9	2	1	2	35	2	1		1		5	5	2		1	12000	2	16082023	20	2	2	1	2	2	0	2	0	1	1	3	2	2
23	Amb Uni	1	1	3	3	1	9	1	1	1	1	9	9	9	9	9	9	9	3	1	1	28	2	1		1		5	5	2		1	20000	1	10042023	16	2	2	1	2	2	0	2	0	1	1	3	2	2
34	Amb Uni	5	4	1	1	9	9	1	9	9	9	9	9	1	9	1	1	9	1	2	1	17	2	1		2		3	4	1		2	1000	1	14122023	20	1	1	0	0	0	0	0	0	0	0	0	0	0
4	Gedo	1	1	1	1	1	9	1	9	9	1	9	9	9	9	9	1	1	3	2	3	20	2	1		2		2	5	3		1	2500	1	01012024	17	1	1	0	0	0	0	0	0	0	0	3	2	2
89	Amb G	1	2	2	1	1	9	1	1	9	9	9	9	9	9	9	9	9	1	2	3	22	2	1		2		3	3	1		1	3000	1	09042023	20	2	2	1	2	2	0	2	0	0	0	3	2	2
45	Ginci H	2	4	1	1	1	1	1	9	9	9	9	9	9	9	9	9	9	1	2	2	26	2	1		2		4	5	1		1	4000	1	08042015	38	1	1	0	0	0	0	0	0	1	0	2	2	1
35	Amb G	5	2	1	1	9	9	9	9	9	9	9	9	1	1	1	1	1	1	3	3	30	2	2		1		2	2	1		2	36	1	08012023	30	1	1	0	0	0	0	0	0	0	0	1	3	1
29	Amb Uni	1	2	4	3	1	1	1	9	1	1	9	9	9	9	9	9	9	3	2	2	25	2	1		1		5	5	3		1	5000	1	13022023	16	4	2	3	2	2	0	1	1	1	0	3	0	3
39	Ginci H	4	4	1	1	9	9	9	1	9	9	1	9	9	1	1	1	9	2	2	2	18	2	2		2		3	3	1		2	4500	1	19122015	10	1	1	0	0	0	0	0	0	1	0	2	2	1
79	Ginci H	5	5	2	2	9	1	9	9	9	9	9	9	9	9	9	1	9	1	3	3	19	2	2		2		3	3	5		2	1000	1	25122015	8	2	2	1	2	2	0	2	0	0	0	0	0	0
43	Ginci H	1	1	2	3	1	1	1	9	1	1	9	9	9	9	9	9	9	3	1	2	25	2	1		1		4	5	1		1	10000	1	04032015	18	1	1	0	0	0	0	0	0	1	1	3	2	2
40	Amb G	1	1	1	1	1	1	1	9	9	9	1	9	9	9	9	1	1	1	2	3	23	2	1		2		1	1	1		1	4000	1	28012023	14	1	1	0	2	2	2	2	2	1	0	3	0	3
7	Gedo	2	2	1	3	1	9	1	9	2	1	9	9	9	9	9	1	9	3	2	1	28	2	2		1		3	5	1		1	2000	1	11012024	15	1	1	0	0	0	0	0	0	1	1	3	2	2
22	Amb Uni	3	2	1	1	1	1	9	9	9	9	9	9	9	9	9	1	9	1	2	3	38	2	1		1		1	2	1		1	1000	1	28012015	15	2	2	1	2	2	0	2	0	0	0	0	0	0
26	Amb G	1	2	2	1	1	1	1	1	9	9	9	9	9	9	9	9	1	1	2	1	20	2	1		2		4	5	4		1	5000	3	26032023	20	1	1	0	0	0	0	0	0	1	0	3	0	3
18	Amb G	5	6	4	1	9	9	9	1	9	9	9	9	1	1	1	9	9	1	2	2	25	2	1		5		1	3	1		2	4000	2	01042023	12	2	2	1	2	2	0	2	0	0	0	3	2	2
114	Ginci H	2	2	2	2	1	2	1	1	9	1	9	9	9	9	9	1	9	2	2	1	29	2	1		1		3	5	2		1	5300	1	15022015	20	3	2	2	2	2	0	2	0	1	1	3	2	2
62	Amb Uni	2	4	4	1	1	9	1	9	9	9	9	9	9	9	9	9	9	3	2	1	20	2	1		2		3	3	1		1	4000	1	05032023	23	3	2	2	2	2	0	2	0	1	0	2	2	1
2	Gedo	2	1	1	3	1	9	1	9	1	1	9	9	9	9	9	9	1	4	1	3	25	2	1		2		5	5	2		1	10000	1	07012024	16	1	1	0	0	0	0	0	0	0	0	0	0	0
22	Amb G	1	1	1	1	1	2	2	2	2	9	9	9	9	2	1	1	1	2	3	1	18	2	2		1		3	3	1		1	4000	1	23012023	6	1	1	0	0	0	0	0	0	0	3	3	1	2
20	Amb G	5	6	1	1	9	1	9	9	9	9	9	9	9	1	1	1	1	1	3	1	17	2	1		1		4	3	1		2	400	1	23122023	16	1	1	0	0	0	0	0	0	1	0	3	0	3
109	Ginci H	2	2	2	2	1	2	1	1	1	1	1	9	9	1	9	1	9	2	2	3	26	2	1		1		3	5	2		1	8000	1	01032015	12	4	1	3	2	2	0	2	0	1	1	3	2	2
131	Ginci H	2	4	2	2	1	1	9	9	9	1	1	9	9	9	9	1	1	2	2	3	24	2	2		2		3	3	2		1	5000	1	13032015	37	2	1	0	2	1	1	2	0	0	0	0	0	0
124	Ginci H	5	4	2	2	9	2	9	9	9	9	9	9	1	9	9	1	9	2	2	3	18	2	2		1		3	3	1		2	5600	1	19012015	18	2	1	0	1	1	1	2	0	1	0	2	2	1
59	Ginci H	4	4	1	1	1	1	9	9	9	9	9	9	1	9	1	1	1	1	2	3	22	2	1		1		4	4	1		2	2000	1	08032015	13	2	2	1	2	2	0	2	0	1	0	3	0	3
32	Amb G	1	2	4	3	2	2	1	1	1	2	9	9	9	9	9	1	1	2	2	1	25	1	1		2		2	3	1		1	300	2	26022023	26	1	1	0	0	0	0	0	0	0	0	3	2	2
9	Gedo	3	2	1	2	9	1	9	9	9	9	9	9	1	9	9	1	1	2	2	1	30	2	1		2		4	4	1		2	500	1	16012024	16	2	2	1	2	2	0	2	0	0	0	1	3	1
53	Amb Uni	1	4	4	3	1	1	1	1	1	1	1	9	9	9	9	9	1	3	2	2	23	2	1		2		5	4	1		1	10000	1	11032023	13	4	1	3	2	2	0	2	0	0	0	0	0	0
5	Gedo	2	1	2	3	1	9	1	9	1	1	9	9	9	9	9	1	2	3	2	2	30	2	1		2		4	5	3		1	2000	1	08012024	16	2	1	1	2	2	0	2	0	1	1	3	2	2
51	Amb G	1	2	2	1	1	1	1	1	9	1	1	9	9	1	1	1	1	2	2	3	29	2	2		2		1	1	2		2	3000	1	09022023	18	2	2	1	2	2	0	2	0	0	0	1	3	1
26	Amb Uni	8	4	4	1	1	1	1	9	9	9	9	9	9	9	9	1	1	1	4	2	16	2	2		2		2	3	1		1	3000	1	28022023	15	1	1	0	0	0	0	0	0	1	0	2	2	1
53	Amb G	2	3	2	1	1	1	1	1	9	9	9	2	2	2	2	2	2	3	2	1	28	2	1		2		2	2	3		1	36	1	05022023	40	4	2	3	2	2	0	2	0	1	0	2	2	1
64	Amb Uni	1	4	4	1	1	1	1	1	9	9	9	9	9	9	9	1	1	4	4	3	30	2	1		1		4	4	1		1	6000	1	28022023	20	6	2	5	2	2	0	2	0	0	0	0	0	0
107	Amb G	1	1	2	1	1	9	1	1	9	9	9	9	9	9	9	9	9	1	3	3	22	2	1		2		4	4	1		1	3000	1	15052023	20	3	1	1	2	2	0	1	1	1	0	2	2	1
13	Amb Uni	2	4	3	3	1	1	1	9	9	9	9	9	9	9	9	9	9	2	3	1	23	2	1		2		3	4	1		1	4000	1	07032023	16	1	1	0	0	0	0	0	0	1	0	2	2	1
86	Ginci H	2	3	2	2	1	2	1	1	1	2	1	9	9	9	9	9	9	2	2	1	22	2	2		1		5	5	2		1	6580	1	24012015	17	2	2	2	2	2	0	2	0	1	0	2	2	1
75	Amb Uni	4	4	1	1	1	9	9	9	9	9	9	9	1	1	9	9	9	1	3	2	26	2	1		2		5	5	2		2	10000	1	06022023	20	2	2	1	2	2	0	2	0	0	0	0	0	0
31	Amb Uni	5	6	1	1	9	9	9	9	9	9	9	9	1	1	9	1	1	1	3	2	18	2	1		6	irreffattuu	3	3	6	farmer	2	2000	1	12042023	20	1	1	0	0	0	0	0	0	1	0	3	0	3
10	Amb Uni	1	3	3	3	1	1	1	1	1	1	9	1	1	9	9	9	9	3	2	3	27	2	1		2		5	5	2		1	12000	1	12032023	13	2	2	1	2	2	0	2	0	0	3	3	1	2
37	Amb Uni	1	4	4	3	1	9	1	9	9	9	9	9	9	9	9	1	9	3	2	2	28	2	1		2		4	4	3		1	400	1	14022023	22	1	1	0	0	0	0	0	0	0	3	3	1	2
134	Ginci H	2	2	2	2	1	2	1	1	1	1	1	1	9	9	9	1	9	4	1	3	26	2	4		4		3	5	3		1	25000	1	24022015	10	2	1	0	2	1	1	2	0	1	1	3	2	2
19	Amb Uni	1	3	3	1	1	1	1	1	1	1	9	9	9	9	9	9	9	3	1	2	26	2	1		2		4	4	2		1	20000	1	18032023	15	2	2	1	2	2	0	2	0	1	0	2	2	1
94	Amb Uni	1	4	4	3	1	1	1	1	9	9	9	9	9	9	9	9	9	2	3	3	27	2	1		2		5	5	2		1	6000	1	30042023	12	4	1	3	2	2	0	2	0	1	0	3	0	3
35	Ginci H	3	4	2	2	9	9	9	1	9	1	9	9	1	1	1	1	1	2	2	3	30	2	1		2		3	5	3		2	5000	1	20022015	14	3	2	2	2	2	0	2	0	0	0	0	0	0
106	Amb Uni	1	2	3	3	1	1	1	1	1	1	1	1	9	9	9	9	9	3	1	3	28	2	1		2		3	3	3		1	20000	1	22042023	37	4	2	3	2	2	0	2	0	1	1	3	2	2
39	Amb Uni	2	4	4	3	1	1	1	1	1	1	9	9	9	9	9	1	1	2	2	2	23	2	1		1		4	4	3		1	20000	1	28022022	26	1	1	0	0	0	0	0	0	1	1	3	2	2
32	Amb Uni	2	4	3	3	1	9	1	1	9	1	9	9	1	9	9	1	1	2	4	3	20	2	1		1		3	4	1		1	15000	1	14032023	36	1	1	0	0	0	0	0	0	0	0	0	0	0
110	Amb G	1	1	2	1	1	1	9	1	9	9	9	9	1	1	1	1	1	1	1	3	33	2	1		2		1	3	6	farmers	2	10000	2	03042023	20	3	2	2	2	2	0	2	0	0	0	3	2	2
51	Ginci H	3	4	1	2	1	1	1	1	1	9	1	9	9	9	9	9	9	2	2	1	27	2	1		1		3	5	3		1	5000	1	10012015	13	3	2	2	2	2	0	2	0	1	1	3	2	2
31	Ginci H	4	6	1	1	9	1	1	9	9	9	9	9	1	1	1	1	1	2	2	2	20	2	1		1		4	5	2		2	5212	1	01032015	18	1	1	0	0	0	0	0	0	0	3	3	1	2
14	Amb G	1	1	4	3	1	1	1	9	1	1	1	9	9	9	9	1	9	3	2	2	26	2	1		2		5	5	3		1	5000	1	18032023	15	1	1	0	0	0	0	0	0	0	0	0	0	0
78	Amb Uni	1	4	4	3	1	1	1	1	1	1	1	9	9	9	9	9	9	2	2	3	20	2	1		1		5	5	4		1	0	1	02052023	8	2	2	0	2	1	1	2	0	0	0	1	3	1
96	Amb Uni	5	6	1	1	9	1	9	9	9	9	9	9	1	1	9	1	1	1	3	2	25	2	1		2		1	1	1		2	2000	1	26022023	37	3	2	1	2	1	1	2	0	0	0	1	3	1
65	Amb G	1	1	2	1	1	9	1	1	9	9	9	9	9	9	9	9	9	1	2	2	28	2	1		1		5	5	2		1	10000	1	10042023	8	2	2	1	2	2	0	2	0	1	0	2	2	1
115	Ginci H	2	2	2	2	1	1	1	1	1	9	9	9	1	9	9	1	9	2	2	2	22	2	1		1		3	5	1		1	5300	1	17022015	22	3	1	2	2	2	0	2	0	0	0	3	2	2
16	Amb Uni	1	2	4	3	1	9	1	9	9	9	9	9	9	9	9	9	9	2	3	2	27	2	1		2		5	5	1		1	5000	1	11022023	16	2	2	1	2	2	0	2	0	1	1	3	2	2
143	Ginci H	2	2	2	2	1	2	1	2	1	1	9	9	1	9	9	1	1	2	2	3	21	2	2		2		5	5	2		1	7071	1	20022015	24	2	1	1	2	2	0	2	0	0	0	0	0	0
8	Amb Uni	2	3	3	3	1	9	1	9	9	9	9	9	9	9	9	9	9	2	3	2	29	2	1		2		3	3	1		1	4000	1	20032023	37	2	2	1	2	2	0	2	0	0	0	0	0	0
1	Gedo	1	6	1	1	1	1	1	1	1	1	1	2	2	9	9	1	1	2	1	1	28	2	1		2		3	1	2		1	25000	1	03062023	14	1	1	0	0	0	0	0	0	0	0	0	0	0
110	Amb Uni	1	3	4	3	1	1	1	9	1	1	9	9	9	9	9	9	9	3	1	2	29	2	1		1		5	5	2		1	12000	1	15062023	38	2	2	1	2	2	0	2	0	0	0	1	3	1
100	Amb Uni	1	4	4	1	1	1	1	1	9	9	9	9	9	9	9	9	1	2	4	1	27	2	1		2		4	4	2		1	2000	1	13052023	22	3	1	2	2	2	0	2	0	1	0	3	0	3
25	Amb G	1	1	2	3	1	9	9	1	9	9	9	9	9	9	9	9	9	1	2	1	28	2	1		2		3	3	1		1	2000	2	19032023	15	1	1	0	0	0	0	0	0	0	0	0	0	0
74	Amb G	5	2	1	1	9	9	9	9	9	9	9	9	1	1	9	1	1	1	2	2	18	2	1		2		3	3	6	farmers	2	8000	1	03092023	14	3	2	2	2	2	0	2	0	0	0	0	0	0
3	Gedo	2	1	1	1	1	9	1	9	9	9	9	9	1	1	9	1	1	3	2	2	30	2	1		2		4	5	3		1	1500	1	07012024	20	1	1	0	0	0	0	0	0	1	0	3	0	3
62	Amb Uni	2	4	4	3	1	1	1	1	1	1	9	9	9	9	9	1	9	3	2	1	26	2	1		2		4	5	2		1	11000	1	26032023	16	3	2	1	2	1	1	2	0	0	0	3	2	2
20	Amb G	3	1	1	1	1	1	9	9	9	9	9	9	1	1	1	1	1	1	2	1	17	2	1		2		2	3	1		2	2000	1	01042023	38	1	1	0	0	0	0	0	0	1	1	3	2	2
3	Gedo	3	2	3	1	1	1	9	9	9	9	9	9	9	9	9	1	1	1	3	3	22	2	1		2		3	5	2		1	3000	1	24012023	6	1	1	0	0	0	0	0	0	1	0	2	2	1
66	Ginci H	2	3	2	2	1	1	1	1	9	1	1	1	9	1	9	9	9	2	2	3	20	2	1		3		3	3	3		1	15000	1	20062015	12	12	2	1	1	1	5	1	2	1	0	2	2	1
98	Amb Uni	4	4	4	3	1	1	1	9	9	9	9	9	9	9	9	9	9	1	3	2	22	2	1		2		3	4	1		1	5000	1	26032023	24	3	1	2	2	2	0	2	0	0	0	3	2	2
92	Amb G	1	2	2	2	1	1	1	1	1	1	9	9	9	9	9	9	9	1	1	3	22	2	1		2		5	4	2		1	5000	1	08052023	20	3	2	2	2	2	0	2	0	0	0	0	0	0
56	Amb Uni	2	4	4	3	1	1	1	1	1	1	9	9	9	9	9	9	9	2	4	2	24	2	1		2		3	4	1		1	10000	1	13042023	20	2	2	2	1	1	2	1	1	0	0	1	3	1
67	Amb G	1	1	4	3	1	1	1	1	1	1	1	1	1	1	1	1	1	3	1	1	22	2	1		2		5	5	1		1	6000	1	05042023	36	5	2	4	2	1	1	2	0	0	0	0	0	0
57	Ginci H	4	4	2	2	9	1	9	9	9	9	9	9	9	9	9	9	9	2	2	1	35	2	2		1		1	3	1		2	6000	1	04062015	37	3	2	2	2	2	0	2	0	0	0	0	0	0
67	Amb Uni	2	4	4	1	1	9	1	9	1	1	9	1	9	9	9	1	9	3	1	1	28	2	1		2		4	4	2		1	10000	1	03032023	17	2	2	1	2	2	0	2	0	0	0	1	3	1
67	Amb G	1	1	4	3	1	1	1	1	1	1	1	1	1	1	1	1	1	3	1	1	22	2	1		2		5	5	1		1	6000	1	05042023	36	5	2	4	2	1	1	2	0	0	0	0	0	0
40	Amb Uni	2	4	4	3	1	9	1	9	9	9	9	9	9	9	9	9	9	2	2	2	22	2	1		2		5	5	4		1	5000	1	15022023	20	1	1	0	0	0	0	0	0	1	0	2	2	1
67	Ginci H	5	4	1	1	9	9	9	9	9	9	9	9	9	9	9	9	9	1	2	3	20	1	1		1		3	3	1		2	1500	1	30122023	36	5	2	4	2	1	1	2	0	0	0	1	3	1
66	Amb G	1	2	3	3	1	1	1	1	9	9	9	9	1	1	1	1	1	3	2	3	23	2	1		2		2	2	3		1	2000	1	05022023	36	5	2	4	2	1	1	2	0	1	1	3	2	2
30	Amb Uni	2	8	4	1	1	1	1	9	9	9	9	9	1	1	1	1	1	2	4	3	30	2	1		2		3	3	1		1	2000	1	13012023	12	4	2	3	2	2	0	2	0	0	0	0	0	0
8	Amb G	3	2	1	1	1	1	1	9	9	9	9	9	9	9	9	1	9	1	3	1	24	2	1		2		1	2	1		1	2000	3	31102023	30	1	1	0	0	0	0	0	0	1	1	3	2	2
16	Amb Uni	1	2	4	3	1	9	1	9	9	9	9	9	9	9	9	9	9	2	3	2	27	2	1		2		5	5	1		1	5000	1	11022023	18	5	2	4	2	2	0	1	1	1	0	2	2	1
5	Amb G	1	1	4	3	1	1	1	1	1	1	9	1	1	9	9	1	1	4	1	1	20	2	1		2		3	3	1		1	5000	1	25052023	16	1	1	0	0	0	0	0	0	0	0	3	2	2
29	Amb G	1	1	3	3	1	1	1	1	1	1	9	9	9	9	9	1	1	3	1	1	36	2	1		3		3	3	1		1	8000	1	25042023	16	4	2	3	2	2	0	1	1	1	1	3	2	2
1	Amb G	1	3	4	1	1	1	1	9	1	1	9	9	9	9	9	9	9	3	2	2	25	2	1		2		3	3	4		1	2000	1	04072023	38	1	1	0	0	0	0	0	0	1	0	3	0	3
61	Amb G	1	1	1	1	1	1	1	1	1	1	9	9	9	1	1	9	1	3	2	2	25	2	4		1		3	3	1		1	6000	1	03032023	22	3	2	2	2	2	0	2	0	1	1	3	2	2
8	Gedo	2	2	3	3	1	9	1	9	2	1	9	9	9	9	9	1	9	4	2	1	25	2	2		1		5	5	2		1	3000	1	13012024	16	1	1	0	0	0	0	0	0	0	0	1	3	1
9	Gedo	3	2	1	2	9	1	9	9	9	9	9	9	1	9	9	1	1	2	2	1	30	2	1		2		4	4	1		2	500	1	16012024	12	2	2	1	2	2	0	2	0	1	1	3	2	2
137	Ginci H	4	4	1	2	9	9	9	9	9	1	9	9	1	9	9	1	1	2	2	2	20	2	2		2		5	5	2		2	8000	1	01032015	40	2	1	0	1	1	1	2	0	0	0	0	0	0
9	Ginci H	2	3	1	1	1	9	1	9	1	1	9	9	9	9	9	9	9	1	2	3	22	2	1		1		4	5	1		1	3000	1	06122023	39	1	1	0	0	0	0	0	0	0	3	3	1	2
90	Amb G	1	2	2	2	1	1	1	1	9	9	9	9	9	9	9	1	1	1	1	2	21	2	1		2		4	4	1		1	3000	1	09042023	18	3	2	2	2	2	0	2	0	1	1	3	2	2
70	Ginci H	4	4	1	1	9	9	9	9	9	9	9	9	9	9	9	9	9	1	3	3	39	1	1		2		1	1	5		2	500	2	14122015	16	4	2	3	2	2	0	2	0	1	1	3	2	2
101	Ginci H	2	4	1	1	1	2	1	1	1	1	1	9	9	9	9	9	9	3	2	2	25	2	2		3		5	5	2		1	6500	1	18022015	10	2	2	1	2	2	0	2	0	0	0	0	0	0
6	Amb G	3	2	1	1	9	1	9	1	9	9	9	9	1	1	1	1	1	2	2	1	23	2	2		1		3	3	1		2	300	1	24032023	18	1	1	0	0	0	0	0	0	1	0	2	2	1
45	Ginci H	1	2	2	2	1	9	1	1	1	1	9	1	1	9	9	9	9	4	1	3	27	2	1		3		5	5	3		1	20000	1	27022015	38	1	1	0	0	0	0	0	0	1	1	3	2	2
4	Gedo	1	1	1	1	1	9	1	9	9	1	9	9	9	9	9	1	1	3	2	3	20	2	1		2		2	5	3		1	2500	1	01012024	17	1	1	0	0	0	0	0	0	1	1	3	2	2
2	Amb G	1	1	1	1	1	1	1	1	9	2	9	9	1	1	1	1	1	2	2	2	16	2	1		1		2	3	1		2	2000	1	03032023	4	1	1	0	0	0	0	0	0	1	0	2	2	1
67	Ginci H	3	4	1	1	1	1	1	1	9	1	1	9	9	9	9	9	9	2	2	1	25	2	3		2		5	5	2		1	8017	1	05022015	38	2	2	1	2	2	0	2	0	1	0	2	2	1
61	Ginci H	2	4	1	1	1	9	9	9	9	9	9	9	9	9	9	9	9	1	2	1	17	2	1		1		3	4	1		1	1500	1	30122023	24	3	2	2	2	2	0	2	0	0	0	0	0	0
32	Amb Uni	2	4	4	1	1	9	1	9	9	9	9	9	9	9	9	9	9	1	2	2	25	2	1		2		5	5	2		1	10000	1	14022023	14	3	2	2	2	2	0	2	0	1	1	3	2	2
3	Ginci H	2	3	3	3	1	1	1	1	1	1	9	9	1	9	9	1	9	2	2	3	26	2	1		2		1	5	2		1	60500	1	06022015	20	3	2	2	2	2	0	2	0	1	0	2	2	1
15	Amb Uni	4	4	4	1	9	1	9	9	9	9	9	9	1	1	9	1	1	2	2	2	30	2	1		2		1	1	1		1	1600	3	11032023	37	2	2	0	2	1	1	2	0	0	0	0	0	0
8	Amb G	1	1	1	3	1	9	1	1	9	9	9	9	9	9	9	1	9	2	2	1	28	2	1		2		3	5	1		1	2000	1	14022023	8	1	1	0	0	0	0	0	0	0	0	3	2	2
22	Amb G	1	2	1	1	1	1	1	1	9	9	9	9	9	9	9	9	9	3	1	1	25	2	1		1		5	5	2		1	3000	1	13022023	20	1	1	0	0	0	0	0	0	1	0	3	0	3
35	Amb Uni	1	4	4	1	1	1	1	1	1	1	9	9	9	9	9	1	1	2	1	3	23	2	1		2		4	4	1		1	10000	3	01042023	20	1	1	0	0	0	0	0	0	1	0	3	0	3
97	Amb G	1	2	2	1	1	9	1	1	9	9	9	9	9	9	9	9	9	1	1	3	28	2	1		1		3	4	1		1	6000	1	10052023	39	2	2	1	2	2	0	2	0	0	0	0	0	0
15	Gedo	2	2	1	1	1	9	1	9	9	9	9	9	9	9	9	9	9	1	3	2	27	2	1		2		3	3	1		1	500	1	24112023	12	1	1	0	0	0	0	0	0	0	0	1	3	1
32	Ginci H	1	1	2	2	1	1	1	1	1	1	1	1	1	1	9	9	9	4	1	1	25	2	4		1		5	5	3		1	15000	1	12122015	16	3	2	1	2	1	1	2	0	0	3	3	1	2
20	Amb Uni	4	8	1	1	1	9	1	1	9	1	9	9	9	9	1	1	1	1	2	2	25	1	1		2		4	4	1		1	5000	1	04032025	30	1	1	0	0	0	0	0	0	0	0	0	0	0
27	Amb Uni	4	4	1	1	1	1	9	9	9	9	9	9	9	9	9	1	1	2	3	2	31	2	1		1		2	3	1		1	2800	1	13032023	5	3	2	3	2	1	1	2	0	0	0	3	2	2
44	Ginci H	2	4	2	1	9	9	9	1	9	9	9	9	9	9	9	9	9	2	2	3	18	2	1		2		5	5	1		2	4000	1	30012015	16	1	1	0	0	0	0	0	0	1	0	3	0	3
38	Amb Uni	2	2	4	3	1	9	1	9	1	1	9	9	9	9	9	9	9	3	1	3	22	2	1		2		4	4	3		1	8000	1	15022023	36	1	1	0	0	0	0	0	0	1	1	3	2	2
2	Amb Uni	2	1	4	1	1	9	1	9	9	9	9	9	9	9	9	9	9	2	2	2	25	2	1		1		2	2	1		1	3000	1	22042023	16	4	1	3	2	2	0	2	0	0	0	0	0	0
40	Ginci H	4	4	1	2	9	1	9	1	9	9	9	9	9	9	9	9	9	1	3	1	27	2	1		2		3	3	1		1	2000	1	28112015	16	5	2	4	2	2	0	2	0	0	0	1	3	1
49	Amb Uni	2	4	4	3	1	1	1	1	1	1	1	9	9	9	9	9	1	2	1	1	25	2	2		1		3	5	2		1	5000	1	10042023	16	1	1	21	0	0	0	0	0	1	0	2	2	1
54	Ginci H	3	4	1	2	9	1	9	1	9	1	9	9	1	9	9	1	1	2	2	3	34	2	1		1		3	5	2		2	2800	1	10062015	15	2	2	1	2	2	0	2	0	1	0	3	0	3
60	Amb Uni	1	4	4	3	1	1	1	1	1	1	9	9	9	9	9	9	9	2	2	1	23	2	1		2		3	4	1		1	7000	1	01032023	16	4	2	3	2	2	0	2	0	1	1	3	2	2
15	Amb G	1	1	3	3	1	9	1	1	1	1	9	9	9	9	9	9	9	2	2	2	32	2	1		2		5	5	2		1	20000	1	28032023	30	4	2	3	2	2	0	2	0	0	0	0	0	0
96	Amb G	1	1	1	2	1	9	1	1	9	1	9	9	9	9	9	9	9	1	2	2	33	2	1		2		5	5	2		1	20000	1	15042023	17	4	2	2	2	1	1	2	0	0	0	0	0	0
121	Amb Uni	1	4	4	3	1	1	1	9	1	1	9	9	9	9	9	9	9	2	2	1	28	2	1		2		5	5	2		1	15000	1	18062023	14	2	1	0	1	1	1	2	0	0	0	0	0	0
135	Ginci H	2	3	2	2	1	1	1	1	1	1	9	9	9	9	1	1	9	2	2	2	25	2	2		2		3	5	1		1	5000	1	14022015	13	2	2	1	2	2	0	1	1	0	0	0	0	0
43	Amb Uni	2	3	3	1	1	1	1	1	1	9	9	9	1	9	9	1	1	2	2	1	30	2	1		2		3	3	1		1	2000	1	30012023	14	3	2	1	2	1	1	2	0	0	3	3	1	2
16	Ginci H	1	3	2	1	1	9	1	1	1	1	1	9	1	9	9	9	9	3	1	1	28	2	1		1		5	5	3		1	10000	1	06022015	18	1	1	0	0	0	0	0	0	0	3	3	1	2
11	Amb G	1	1	4	1	1	1	1	1	1	1	1	1	1	1	1	1	1	2	1	1	25	2	1		2		1	1	4		1	2000	1	06022023	8	1	1	0	0	0	0	0	0	0	0	3	2	2
118	Amb Uni	1	2	3	3	1	1	1	1	1	1	9	1	9	9	9	9	9	3	1	1	27	2	1		2		4	4	2		1	12000	1	18032023	17	2	1	1	1	1	1	2	0	1	0	3	0	3
35	Amb G	2	2	2	2	1	1	1	1	9	9	9	9	9	9	9	9	9	1	3	2	26	2	1		2		3	4	1		1	5000	1	02082023	20	1	1	0	0	0	0	0	0	1	1	3	2	2
86	Amb Uni	1	4	4	3	1	1	1	1	9	9	9	9	9	9	9	9	9	1	2	3	20	2	1		2		5	5	2		1	5000	1	09052023	16	3	2	2	2	2	0	1	1	0	0	0	0	0
66	Ginci H	3	4	1	1	1	9	1	9	9	9	9	9	9	9	9	9	9	2	2	2	30	2	1		2		4	5	1		1	4000	1	30122023	20	4	2	3	2	2	0	2	0	1	0	3	0	3
11	Amb Uni	4	4	1	1	1	1	9	9	9	9	9	9	9	9	9	9	9	2	3	3	26	2	1		2		5	5	2		1	2800	1	05032023	11	1	1	0	0	0	0	0	0	1	1	3	2	2
34	Amb G	1	1	4	1	1	9	1	1	9	1	1	9	9	9	9	1	9	2	2	2	28	2	1		2		5	5	3		1	5000	3	22032023	14	3	2	2	2	2	0	2	0	0	0	1	3	1
37	Amb G	1	1	4	3	1	1	1	1	1	1	9	9	1	1	1	1	1	6	1	3	25	2	1		2		4	4	3		1	8000	1	23022023	12	3	2	2	2	2	0	2	0	1	1	3	2	2
46	Amb Uni	4	4	4	1	1	1	9	9	9	9	9	9	9	9	9	1	1	1	4	2	28	2	1		1		3	3	1		1	800	1	19052023	8	1	1	0	0	0	0	0	0	1	0	2	2	1
13	Amb G	1	2	4	1	1	9	1	9	9	9	9	9	9	9	9	9	9	1	2	3	24	2	1		2		5	5	3		1	1000	1	17032023	16	1	1	0	0	0	0	0	0	1	0	2	2	1
21	Amb G	1	1	2	1	1	1	1	1	9	9	9	9	9	9	9	9	9	2	1	1	25	2	1		2		4	4	1		1	1500	1	17032023	39	1	1	0	0	0	0	0	0	1	0	2	2	1
12	Amb Uni	2	4	4	1	1	9	1	9	1	1	9	9	9	9	9	9	9	3	2	1	23	2	1		2		3	3	3		1	8000	1	29032023	16	1	1	0	0	0	0	0	0	0	0	0	0	0
15	Amb Uni	3	4	1	1	1	1	9	9	9	9	9	9	9	9	9	9	9	1	3	3	40	2	1		2		2	3	5		1	2000	1	07122023	38	2	2	1	2	2	0	2	0	1	1	3	2	2
21	Amb Uni	2	4	1	1	1	1	1	9	9	9	9	9	9	9	1	1	1	1	4	1	25	2	1		1		3	3	1		1	0	1	17042023	39	1	1	0	0	0	0	0	0	1	0	2	2	1
5	Gedo	2	1	2	3	1	9	1	9	1	1	9	9	9	9	9	1	2	3	2	3	30	2	1		2		4	5	3		1	2000	1	08012024	16	2	1	1	2	2	0	2	0	0	0	0	0	0
23	Amb Uni	5	4	1	1	9	1	9	9	9	9	9	9	1	1	1	1	1	1	2	1	24	2	1		2		3	4	1		2	1500	1	13122023	10	1	1	0	0	0	0	0	0	0	0	3	2	2
42	Amb Uni	2	8	4	3	1	1	1	1	1	1	1	9	9	9	9	9	9	3	2	1	27	2	1		2		4	5	2		1	6000	1	05042023	30	4	2	3	2	2	0	2	0	1	0	2	2	1
13	Amb G	1	1	1	1	1	1	1	1	9	9	9	9	9	9	9	9	9	4	2	2	24	2	1		2		5	5	2		1	1600	1	06032023	7	3	2	2	2	2	0	2	0	0	0	0	0	0
80	Amb G	1	1	2	2	1	1	1	1	9	1	9	9	9	9	9	1	1	3	1	2	35	2	1		1		4	4	2		1	3000	1	03032023	14	2	2	1	2	2	0	2	0	1	4	2	4	4
11	Amb Uni	4	4	1	1	1	1	9	9	9	9	9	9	9	9	9	9	9	2	3	1	26	2	1		2		5	5	2		1	2800	1	05032023	20	1	1	0	0	0	0	0	0	0	3	3	1	2
13	Amb Uni	5	4	1	1	9	1	9	9	9	9	9	9	1	1	1	1	9	1	2	2	36	2	1		2		1	2	1		2	2000	1	07122023	16	3	2	1	2	1	1	2	0	1	0	2	2	1
53	Ginci H	2	1	2	2	1	1	1	1	1	1	1	9	1	9	9	9	9	2	2	2	26	2	1		1		5	5	3		1	5400	1	17112015	41	3	2	2	2	2	0	2	0	1	1	3	2	2
16	Gedo	1	1	1	1	1	9	1	9	9	9	9	9	9	9	9	9	9	1	2	3	25	2	1		2		3	3	1		1	1000	1	24112023	38	1	1	0	0	0	0	0	0	1	1	3	2	2
34	Amb Uni	2	2	4	3	1	9	1	9	1	1	9	9	9	9	9	9	9	3	2	2	29	2	1		1		5	5	2		1	10000	1	14032023	14	3	2	2	2	2	0	2	0	0	0	0	0	0
32	Amb Uni	4	4	1	1	1	1	9	9	9	9	9	9	1	9	1	1	9	1	2	1	20	2	1		1		3	4	1		2	1000	1	14122023	18	1	1	0	0	0	0	0	0	0	0	0	0	0
26	Amb Uni	2	4	4	1	1	9	1	9	9	9	9	9	9	9	9	9	9	2	2	2	28	2	1		1		4	4	1		1	3500	1	09032023	17	3	2	2	2	2	0	2	0	0	0	1	3	1
9	Amb G	1	1	4	3	1	1	1	1	1	1	1	1	9	9	9	1	9	3	1	3	23	2	1		2		5	5	2		1	5000	1	19012023	34	1	1	0	0	0	0	0	0	1	0	2	2	1
83	Ginci H	2	2	2	2	1	1	1	1	1	1	9	9	1	9	9	9	9	3	2	2	25	2	1		3		3	5	2		1	12000	1	20012015	17	5	2	4	2	2	0	2	0	0	0	1	3	1
49	Amb G	1	3	3	3	1	1	1	1	1	1	2	9	9	9	9	2	1	2	2	2	23	2	4		3		2	3	3		1	5000	3	26112023	38	2	2	1	2	2	0	2	0	0	0	0	0	0
65	Ginci H	3	3	2	2	1	1	1	1	1	1	1	9	1	1	9	9	9	3	2	2	19	2	2		1		3	3	1		1	6000	1	04022015	22	6	2	5	2	2	0	2	0	1	0	2	2	1
107	Ginci H	3	4	2	2	9	9	9	9	9	9	9	9	9	9	9	1	9	1	3	1	19	2	1		1		3	3	4		2	2000	1	11022015	20	3	1	1	2	1	1	2	0	1	1	3	2	2
83	Amb G	1	2	2	2	1	9	1	1	9	9	9	9	9	9	9	9	9	2	3	2	32	2	1		1		3	5	1		1	5000	2	06082023	16	2	2	1	2	2	0	2	0	1	0	3	0	3
2	Gedo	2	2	1	1	1	1	1	1	9	9	9	9	9	9	9	9	9	1	2	1	26	2	1		2		5	5	2		1	2000	1	12112023	4	1	1	0	0	0	0	0	0	1	1	3	2	2
66	Amb Uni	2	4	4	3	1	1	1	1	1	1	9	9	9	9	9	1	1	4	2	3	30	2	1		2		5	1	1		1	2000	1	24032023	36	4	2	3	2	2	0	2	0	0	3	3	1	2
14	Amb Uni	2	4	4	3	1	9	1	9	9	9	9	9	9	9	9	9	9	2	2	3	24	2	1		2		3	3	1		1	5000	1	04032023	38	1	1	0	0	0	0	0	0	1	0	2	2	1
22	Amb Uni	1	4	1	1	1	1	1	9	9	9	9	9	9	9	9	1	9	2	2	1	22	2	1		2		3	4	1		1	2888	3	16062023	20	1	1	0	0	0	0	0	0	1	1	3	2	2
18	Amb Uni	4	4	1	1	1	1	1	9	9	1	9	9	9	9	1	1	1	1	3	1	26	2	1		2		3	3	1		1	0	2	15032023	12	1	1	0	0	0	0	0	0	1	0	3	0	3
16	Amb Uni	4	8	1	2	1	1	1	9	9	1	9	9	9	9	9	1	1	2	4	3	24	2	1		2		4	4	2		1	0	1	12032023	39	1	1	0	0	0	0	0	0	0	0	0	0	0
98	Ginci H	3	2	2	2	1	2	1	1	1	1	1	9	9	9	9	1	9	2	2	3	30	2	2		2		4	4	3		1	6000	1	13032015	34	2	2	1	2	2	0	2	0	0	3	3	1	2
72	Ginci H	2	2	2	2	1	9	1	9	1	1	1	9	1	9	9	1	9	3	2	3	20	2	1		2		5	5	2		1	6000	1	15022015	9	3	2	2	2	2	0	2	0	1	0	3	0	3
7	Ginci H	2	4	2	1	1	9	1	9	9	9	9	9	9	9	9	1	9	1	2	2	22	2	2		1		4	5	1		1	3000	1	06122023	6	1	1	0	0	0	0	0	0	0	3	3	1	2
13	Amb Uni	2	4	3	3	1	1	1	9	9	9	9	9	9	9	9	9	9	2	3	1	23	2	1		2		3	4	1		1	4000	1	07032023	18	1	1	0	0	0	0	0	0	0	0	0	0	0
27	Amb G	1	1	2	2	1	9	1	1	9	9	9	9	9	9	9	1	1	2	3	1	32	2	1		2		5	5	2		1	11000	1	19032023	13	5	2	4	1	2	0	2	0	0	0	0	0	0
11	Ginci H	4	4	2	1	1	1	9	1	9	9	9	9	9	9	9	9	9	1	3	2	25	2	1		2		3	3	5		1	1200	1	15122014	13	2	2	1	2	2	0	2	0	0	0	1	3	1
15	Amb G	1	1	4	1	1	1	1	9	9	9	9	9	9	9	9	9	9	1	2	1	28	2	1		2		5	5	3		1	10000	1	10012023	13	1	1	0	0	0	0	0	0	1	1	3	2	2
12	Amb G	1	1	1	1	1	1	1	1	1	9	9	9	1	1	1	1	1	2	2	3	27	2	2		1		3	3	3		1	4000	1	01112023	13	2	2	1	2	1	1	2	0	0	0	3	2	2
8	Amb Uni	2	3	3	3	1	9	1	9	9	9	9	9	9	9	9	9	9	2	3	3	29	2	1		2		3	3	1		1	4000	1	20032023	39	2	2	1	2	2	0	2	0	0	0	3	2	2
33	Amb Uni	2	2	4	3	1	9	1	9	1	1	9	1	9	9	9	9	9	2	1	1	28	2	1		1		5	5	3		1	9000	1	14012023	20	1	1	0	0	0	0	0	0	0	0	0	0	0
0	Amb Uni	2	1	1	3	1	1	1	1	1	1	1	2	2	9	9	1	1	2	1	3	22	2	2		3		3	3	3		1	10000	3	03062023	20	2	1	1	2	2	0	1	1	0	0	0	0	0
64	Amb G	1	2	2	1	1	1	1	1	9	9	9	9	1	1	1	1	1	2	2	3	25	1	3		4		3	3	4		1	2000	2	23012023	21	3	2	2	2	2	0	2	0	0	0	1	3	1
68	Ginci H	1	1	2	2	1	1	1	1	1	1	9	1	9	9	1	1	1	3	1	1	30	2	1		3		3	5	3		1	20000	1	23082015	18	2	2	1	2	2	0	2	0	0	3	3	1	2
9	Ginci H	1	3	2	2	1	1	1	1	1	1	1	9	9	9	9	9	9	2	2	2	25	2	1		1		3	3	1		1	5000	1	07012015	16	1	1	0	0	0	0	0	0	0	3	3	1	2
104	Ginci H	4	4	2	1	9	9	9	1	9	9	9	9	1	9	9	9	9	1	2	1	35	2	1		2		3	5	2		1	3800	1	13022016	38	2	2	1	2	2	0	2	0	1	1	3	2	2
12	Amb Uni	2	4	4	1	1	9	1	9	1	1	9	9	9	9	9	9	9	3	2	2	23	2	1		2		3	3	3		1	8000	1	29032023	15	1	1	0	0	0	0	0	0	1	1	3	2	2
27	Amb Uni	1	3	2	2	1	1	1	9	1	1	9	9	1	9	9	1	9	2	1	1	35	2	2		1		5	5	2		1	4500	1	14122023	13	5	2	4	1	2	0	2	0	1	1	3	2	2
20	Amb Uni	2	2	3	3	1	9	1	9	1	1	9	9	9	9	9	9	9	3	2	2	25	2	1		1		4	4	3		1	8000	1	28042023	22	5	2	4	2	2	0	2	0	1	1	3	2	2
83	Amb Uni	1	4	4	3	1	1	1	1	1	1	1	9	9	9	9	9	9	2	2	1	19	2	1		1		5	5	1		1	12000	1	16042023	20	2	2	1	2	2	0	2	0	0	3	3	1	2
95	Amb Uni	2	4	4	3	1	1	1	1	1	1	9	9	9	9	9	9	9	2	4	2	26	2	1		2		4	4	3		1	2000	1	01052023	15	2	1	1	2	2	0	2	0	0	0	0	0	0
115	Amb Uni	2	3	4	3	1	1	1	1	1	1	1	1	1	1	1	1	1	2	2	2	23	2	1		2		5	5	3		1	12000	1	23032023	32	4	1	3	2	2	0	2	0	0	0	0	0	0
87	Amb Uni	2	4	4	3	1	1	1	1	1	1	9	9	9	9	9	9	9	2	2	1	26	2	1		2		4	4	3		1	2000	1	21052023	16	3	2	2	2	2	0	2	0	1	0	3	0	3
58	Amb G	1	3	4	3	1	1	1	1	1	1	1	1	9	9	9	9	9	3	2	3	30	2	1		1		3	3	1		1	3000	1	21022023	28	2	2	1	2	2	0	2	0	0	0	0	0	0
28	Amb Uni	1	4	4	1	1	1	1	9	9	9	9	9	1	1	1	1	1	1	3	3	21	2	1		2		3	3	1		1	2000	1	21042023	20	1	1	0	0	0	0	0	0	1	0	3	0	3
99	Amb Uni	4	4	4	3	1	1	9	9	9	9	9	9	9	9	9	9	9	1	3	2	23	2	1		2		4	4	1		1	4500	1	26022023	16	2	1	1	2	2	0	2	0	1	0	2	2	1
2	Ginci H	1	1	2	2	1	1	1	1	1	9	9	1	9	9	9	9	9	3	1	3	30	2	1		1		4	4	1		1	10000	1	26112016	16	3	1	2	2	2	0	2	0	0	0	3	2	2
25	Amb G	4	6	1	1	9	1	9	1	9	9	9	9	1	1	1	1	1	2	1	1	18	2	1		5		1	1	1		2	600	1	11012023	13	1	1	0	0	0	0	0	0	1	0	2	2	1
7	Gedo	2	2	1	3	1	9	1	9	2	1	9	9	9	9	9	1	9	3	2	1	28	2	2		1		3	5	1		1	2000	1	11012024	20	1	1	0	0	0	0	0	0	0	0	3	2	2
80	Ginci H	3	5	2	1	9	1	9	9	9	9	9	9	9	9	9	1	9	2	2	3	24	2	1		3		3	3	3		2	5000	1	19022015	14	2	2	1	2	2	0	2	0	1	1	4	4	4
46	Amb Uni	2	4	4	3	1	1	1	1	9	9	9	9	9	9	9	9	1	2	2	1	23	2	1		2		4	4	1		1	6000	1	11042023	40	2	2	1	2	2	0	2	0	0	0	1	3	1
13	Amb G	1	1	4	1	1	1	1	1	9	1	9	9	1	1	1	1	1	2	2	3	23	2	2		1		2	2	1		2	5000	1	25012023	16	5	2	4	2	2	0	2	0	1	0	2	2	1
15	Amb G	1	1	1	1	1	1	1	1	9	9	9	9	1	1	1	1	1	2	2	1	21	2	1		2		2	5	5		1	4000	1	25022023	18	1	1	0	0	0	0	0	0	0	3	3	1	2
24	Amb G	2	1	4	1	1	9	1	1	9	9	9	9	9	9	9	1	9	1	3	1	20	2	1		2		3	5	1		1	2000	1	18042023	38	1	1	0	0	0	0	0	0	1	1	3	2	2
96	Ginci H	2	2	2	2	1	1	1	1	1	1	9	9	9	9	9	1	9	2	2	2	30	2	2		2		5	5	2		1	8017	1	27022015	37	3	2	1	2	1	1	2	0	0	0	0	0	0
8	Gedo	2	2	3	3	1	9	1	9	2	1	9	9	9	9	9	1	9	4	2	2	25	2	2		1		5	5	2		1	3000	1	13012024	16	1	1	0	0	0	0	0	0	1	1	3	2	2
55	Amb Uni	4	4	4	1	1	9	9	9	9	9	9	9	9	9	1	9	1	4	2	1	18	2	1		2		3	3	3		1	3000	1	27022023	16	2	2	1	2	2	0	2	0	0	0	0	0	0
21	Amb G	1	1	2	3	1	1	1	1	9	9	1	9	1	1	1	2	1	1	3	2	28	2	1		2		1	1	1		1	800	1	22032023	16	1	1	0	0	0	0	0	0	0	0	3	2	2
99	Amb Uni	1	4	4	1	9	9	9	9	9	9	9	9	9	9	9	9	9	0	4	2	18	1	1		2		2	2	6	she is preserve by NGO	1	0	2	07032023	20	5	1	1	2	1	3	2	0	0	0	0	0	0
81	Amb Uni	1	3	3	3	1	9	1	9	1	1	9	9	9	9	9	9	9	2	1	2	27	1	1		2		5	5	2		1	15000	1	10022023	12	3	2	2	2	2	0	2	0	0	0	0	0	0
33	Ginci H	4	4	2	1	9	9	9	1	9	9	9	9	1	1	1	1	1	2	2	2	19	2	1		1		3	3	3		2	4900	1	15012015	30	1	1	0	0	0	0	0	0	0	0	0	0	0
128	Ginci H	4	4	2	2	9	1	2	2	9	1	9	9	9	1	1	1	9	2	2	2	30	2	1		3		3	5	2		2	7170	1	07032015	22	3	2	2	2	2	0	2	0	0	0	0	0	0
74	Amb Uni	4	4	1	1	1	9	9	9	9	9	9	9	9	9	9	9	9	1	3	1	29	2	5	sidama	2		4	3	2		1	4000	1	06032023	20	3	2	2	2	2	0	2	0	1	1	3	2	2
30	Amb Uni	2	4	4	3	1	9	1	9	9	9	9	1	9	9	9	9	9	1	2	2	27	2	1		2		4	4	1		1	6000	1	08032023	10	1	1	0	0	0	0	0	0	1	1	3	2	2
27	Amb Uni	2	4	3	3	1	1	1	1	1	1	9	9	9	9	9	9	1	2	1	2	26	2	1		1		3	4	2		1	4000	1	11032023	12	1	1	0	0	0	0	0	0	1	0	2	2	1
65	Amb Uni	2	4	4	3	1	1	1	1	1	1	1	9	9	9	9	1	9	2	2	2	24	2	1		2		5	4	1		1	3000	1	24022023	32	2	2	0	2	1	1	2	0	0	0	0	0	0
88	Amb G	1	1	1	1	1	9	1	1	9	9	9	9	9	9	9	9	9	1	2	1	29	2	1		2		5	5	2		1	10000	3	05042023	24	3	2	1	2	2	0	1	1	0	0	0	0	0
62	Ginci H	1	3	2	2	1	1	1	9	9	1	9	9	9	9	9	9	9	1	1	1	33	2	1		2		5	5	2		1	13000	1	01032015	41	2	2	1	1	2	0	2	0	0	0	0	0	0
39	Amb G	2	4	1	1	9	9	9	9	9	9	9	9	1	1	1	1	1	2	3	1	30	2	1		2		3	3	2		2	5000	1	06022023	20	1	1	0	0	0	0	0	0	0	0	0	0	0
23	Amb G	1	1	1	1	1	9	1	1	9	1	9	9	9	9	9	9	9	3	3	1	26	2	1		2		5	5	2		1	5000	1	03022023	20	1	1	0	0	0	0	0	0	0	3	3	1	2
6	Amb G	1	2	1	1	1	1	1	1	9	9	9	9	9	9	9	9	9	2	3	2	28	2	1		1		4	5	2		1	5000	1	18032023	14	3	2	2	2	2	0	2	0	0	3	3	1	2
2	Gedo	2	1	1	3	1	9	1	9	1	1	9	9	9	9	9	9	1	4	1	3	25	2	1		2		5	5	2		1	10000	1	07012024	42	1	1	0	0	0	0	0	0	1	0	3	0	3
25	Amb Uni	3	4	4	1	1	1	1	1	9	1	9	9	9	9	9	1	1	2	4	2	25	2	1		2		3	3	1		1	2000	1	19052023	16	3	2	1	1	1	1	2	0	1	0	3	0	3
77	Ginci H	2	3	2	2	1	9	1	1	1	1	9	9	9	9	9	1	9	2	2	3	38	2	3		2		5	5	2		1	6700	1	10012015	20	3	2	2	2	2	0	2	0	0	3	3	1	2
113	Amb Uni	2	4	4	1	1	1	1	9	9	9	9	9	9	9	9	1	9	3	2	3	29	2	1		2		4	5	1		1	4000	1	16062023	18	2	2	0	2	1	1	2	0	1	1	3	2	2
31	Amb Uni	3	4	3	1	1	1	1	1	9	1	9	9	1	1	9	1	1	2	3	1	23	2	1		2		3	4	2		1	2000	1	28022023	14	4	2	3	2	2	0	2	0	1	1	3	2	2
9	Amb G	2	2	1	3	1	9	1	1	9	9	9	9	9	9	9	9	9	2	2	3	24	2	1		2		2	5	1		1	3000	1	14022023	22	1	1	0	0	0	0	0	0	1	1	3	2	2
112	Amb G	2	1	2	1	1	9	1	9	9	9	9	9	1	9	9	9	9	1	3	2	37	2	1		1		1	1	5		1	2000	3	14052023	19	2	2	1	2	2	0	2	0	0	0	0	0	0
52	Amb G	1	1	2	1	1	9	1	1	9	9	9	9	9	9	9	9	9	1	2	2	26	2	1		2		5	5	1		1	7000	1	18042023	40	4	2	3	2	2	0	2	0	0	0	0	0	0
69	Amb Uni	2	3	4	3	1	9	1	9	1	1	9	9	9	9	9	9	9	2	1	2	27	2	1		1		5	5	2		1	10000	1	04032023	37	6	2	5	1	2	0	2	0	1	1	3	2	2
110	Ginci H	3	4	2	2	9	1	2	9	9	9	9	9	9	9	9	1	9	1	2	2	22	2	2		2		3	3	4		2	3500	2	02032015	14	4	1	1	2	1	2	2	0	0	0	0	0	0
14	Ginci H	4	4	1	1	9	1	9	1	9	9	9	9	1	9	9	9	9	1	3	1	19	2	1		2		3	2	1		2	800	3	01022015	22	1	1	0	0	0	0	0	0	0	0	1	3	1
63	Ginci H	4	4	1	1	9	1	1	9	9	9	9	9	1	9	9	9	9	2	2	1	22	2	1		2		3	3	1		2	2000	1	08022015	20	3	2	2	2	2	0	2	0	1	1	3	2	2
2	Gedo	2	1	1	3	1	9	1	9	1	1	9	9	9	9	9	9	1	4	1	3	25	2	1		2		5	5	2		1	10000	1	07012024	12	1	1	0	0	0	0	0	0	1	0	2	2	1
38	Amb Uni	2	3	2	2	1	9	1	1	9	1	9	9	9	9	9	9	9	1	2	3	23	2	2		2		4	5	1		1	2000	1	14122023	26	1	1	0	0	0	0	0	0	0	0	0	0	0
17	Gedo	1	2	1	1	1	9	1	9	9	9	9	9	9	9	9	9	9	1	2	1	26	2	1		2		4	4	1		1	1500	1	16022023	20	1	1	0	0	0	0	0	0	0	0	0	0	0
43	Amb G	3	5	1	1	9	9	9	9	9	9	9	9	1	1	1	1	1	1	2	1	23	2	1		2		4	4	1		2	3000	1	23022023	16	3	2	2	2	2	0	2	0	1	0	3	0	3
11	Amb Uni	2	3	2	2	1	1	1	1	1	1	9	9	9	9	9	1	9	1	2	3	32	2	1		2		3	5	1		1	3500	1	06122023	13	2	2	1	2	2	0	2	0	1	1	3	2	2
141	Ginci H	2	2	2	2	1	1	1	1	1	1	1	9	1	9	9	1	9	3	2	1	26	2	1		2		5	5	2		1	8000	1	07032015	18	2	1	1	2	2	0	2	0	1	1	3	2	2
21	Ginci H	4	4	1	1	9	1	9	1	9	1	9	1	1	1	1	1	1	4	1	1	22	2	1		2		3	5	1		2	15000	1	02012015	16	1	1	0	0	0	0	0	0	1	1	3	2	2
4	Ginci H	2	2	1	1	9	1	1	1	9	9	9	9	9	9	9	9	1	2	3	1	23	2	1		2		3	3	1		1	5200	1	26012016	16	1	1	0	0	0	0	0	0	0	0	0	0	0
130	Ginci H	2	2	2	2	1	1	1	1	1	1	9	9	1	9	9	1	9	2	2	1	25	2	1		2		3	5	3		1	8000	1	02032015	40	2	1	1	2	2	0	1	1	0	0	0	0	0
28	Amb Uni	1	4	4	3	1	9	1	2	9	9	9	9	9	9	9	9	9	2	3	3	23	2	1		2		5	4	2		1	2000	1	13022023	14	1	1	0	0	0	0	0	0	1	1	3	2	2
111	Amb Uni	2	4	4	3	1	1	1	9	9	9	9	9	9	1	9	1	1	3	2	2	25	2	1		2		5	5	2		1	5000	1	22042023	39	2	2	1	2	2	0	2	0	0	0	0	0	0
73	Amb Uni	2	3	4	3	1	9	1	9	1	1	9	1	9	9	9	9	9	2	1	3	25	2	1		2		3	3	1		1	8000	1	06052023	17	3	2	2	2	2	0	2	0	1	0	2	2	1
18	Amb Uni	4	4	1	1	1	1	1	9	9	1	9	9	9	9	1	1	1	1	3	1	26	2	1		2		3	3	1		1	0	2	15032023	20	1	1	0	0	0	0	0	0	1	1	3	2	2
116	Amb Uni	2	4	4	1	1	1	1	9	9	9	9	9	9	9	9	9	9	2	2	3	26	2	1		1		4	4	1		1	5000	1	17052023	16	2	1	1	2	1	1	2	0	0	0	0	0	0
8	Gedo	2	2	3	3	1	9	1	9	2	1	9	9	9	9	9	1	9	4	2	2	25	2	2		1		5	5	2		1	3000	1	13012024	20	1	1	0	0	0	0	0	0	0	0	0	0	0
18	Ginci H	3	4	2	1	1	1	1	1	9	1	9	9	9	9	9	9	9	1	3	3	36	2	2		2		2	5	1		1	2000	3	15012015	22	7	2	6	2	2	0	2	0	0	0	3	2	2
84	Amb Uni	4	4	4	1	1	9	1	9	9	9	9	9	9	9	9	9	9	1	3	2	28	2	1		2		4	4	3		1	4000	1	12032023	14	2	2	1	2	2	0	2	0	0	0	1	3	1
90	Amb Uni	3	4	4	1	1	1	9	9	9	9	9	9	9	9	9	9	9	1	3	1	22	2	1		2		5	5	1		1	1500	1	18032023	20	4	2	1	2	1	2	2	0	0	0	0	0	0
31	Amb G	1	1	1	3	1	1	1	1	1	1	9	9	9	9	9	9	9	1	2	3	28	2	1		1		2	3	3		1	4000	3	26022023	18	4	2	3	2	2	0	2	0	0	0	0	0	0
4	Ginci H	3	4	2	2	1	1	9	9	9	9	9	9	9	1	9	1	9	1	3	2	25	2	1		1		3	3	1		1	2800	1	05122023	38	1	1	0	0	0	0	0	0	0	0	0	0	0
127	Ginci H	2	4	2	2	9	2	2	9	9	1	9	9	1	9	9	9	9	2	2	3	22	2	2		3		5	5	2		2	7000	1	13012015	38	2	1	0	2	1	1	2	0	1	1	3	2	2
28	Amb Uni	1	4	4	3	1	9	1	2	9	9	9	9	9	9	9	9	9	2	3	2	23	2	1		2		5	4	2		1	2000	1	13022023	15	1	1	0	0	0	0	0	0	0	0	1	3	1
10	Gedo	1	2	1	3	1	9	1	9	9	1	9	9	9	9	9	9	9	3	2	1	25	2	1		1		5	5	2		1	3500	1	17012024	14	1	1	0	0	0	0	0	0	1	1	3	2	2
104	Amb Uni	4	6	4	1	1	1	9	9	9	9	9	9	9	9	9	9	9	1	3	2	28	2	1		2		1	1	5		1	2000	1	07032023	41	2	2	1	2	2	0	2	0	0	0	0	0	0
56	Amb G	1	1	1	1	1	1	1	1	1	1	1	1	1	1	1	1	1	2	1	3	30	2	2		2		1	1	2		2	5000	3	23022023	5	2	2	1	2	2	0	2	0	1	1	3	2	2
139	Ginci H	4	4	2	2	9	9	9	9	9	1	9	9	1	1	1	1	1	2	2	1	20	2	1		2		4	4	2		2	5210	1	28022015	16	4	1	3	1	2	0	1	1	0	3	3	1	2
56	Amb Uni	2	4	4	3	1	9	1	9	1	1	9	9	9	9	9	9	9	3	1	2	28	2	1		2		3	3	3		1	8000	1	29032023	13	2	2	1	2	2	0	2	0	0	0	0	0	0
56	Amb G	1	1	1	1	1	9	9	1	9	1	9	9	9	9	9	9	9	2	3	3	23	2	1		1		4	3	1		1	10000	1	15052023	34	3	2	1	2	1	1	2	0	1	0	3	0	3
43	Amb Uni	2	2	4	3	1	9	1	9	9	9	9	9	9	9	9	9	9	2	3	2	27	2	2		1		4	4	3		1	3500	1	20042023	38	1	1	0	0	0	0	0	0	0	0	3	2	2
10	Gedo	2	2	1	3	1	1	1	9	9	9	9	9	9	9	9	9	9	1	3	2	20	2	1		2		5	3	4		1	500	1	30012023	38	1	1	0	0	0	0	0	0	1	0	3	0	3
9	Amb Uni	2	2	3	3	1	9	2	9	9	9	9	9	9	9	9	9	9	2	2	1	23	2	1		2		4	4	2		1	6000	1	07042023	10	1	1	0	0	0	0	0	0	1	1	3	2	2
14	Amb Uni	4	4	4	2	1	9	1	9	9	1	9	9	1	1	1	1	1	1	4	3	18	2	2		1		3	3	1		1	0	2	21022023	30	1	1	0	0	0	0	0	0	1	1	3	2	2
52	Amb G	1	1	1	1	1	1	1	9	9	9	9	9	1	1	1	1	1	3	2	2	24	2	1		2		1	1	3		2	5000	1	09012023	20	2	1	1	2	2	0	2	0	0	0	1	3	1
46	Amb G	1	2	2	2	1	9	1	1	9	9	9	9	9	9	9	9	9	1	2	1	25	2	1		1		5	5	2		1	6000	1	03032023	40	2	2	1	2	2	0	2	0	0	0	0	0	0
2	Amb Uni	3	3	3	1	1	1	1	1	2	1	9	9	9	9	9	1	1	1	3	2	23	2	1		2		3	3	2		1	5000	1	03122022	14	6	1	3	2	1	1	2	0	0	0	0	0	0
58	Ginci H	5	4	1	1	9	1	9	9	9	9	9	9	1	9	9	1	9	1	2	1	19	2	1		1		3	4	1		2	2000	1	30122023	39	4	2	3	2	2	0	2	0	1	0	2	2	1
8	Gedo	2	2	3	3	1	9	1	9	2	1	9	9	9	9	9	1	9	4	2	3	25	2	2		1		5	5	2		1	3000	1	13012024	40	1	1	0	0	0	0	0	0	0	0	0	0	0
1003	Amb Uni	1	1	1	1	1	1	1	1	1	1	2	2	2	2	2	2	2	1	1	2	45	1	1		1		1	1	1		1	1	1	03062023	20	2	1	0	1	1	1	2	0	1	1	3	2	2
62	Amb G	1	1	1	1	1	1	1	1	9	9	9	9	1	9	9	9	1	2	1	1	27	2	1		2		3	3	1		1	3000	2	03032023	30	2	2	1	2	2	0	2	0	0	0	0	0	0
28	Ginci H	3	4	1	1	1	9	1	1	9	1	9	9	9	9	9	9	9	2	2	1	20	2	2		2		3	5	3		1	4000	1	15122015	18	1	1	0	0	0	0	0	0	0	0	0	0	0
6	Gedo	6	2	1	2	9	1	9	9	9	9	9	9	1	1	1	1	1	2	3	2	35	2	1		2		1	2	5		2	500	1	09012024	8	3	2	0	2	2	0	2	0	1	1	3	2	2
3	Amb G	1	2	1	3	1	9	9	1	9	9	9	9	9	9	9	9	9	1	3	3	29	2	1		2		4	5	1		1	7000	2	13022023	16	4	1	2	2	1	1	2	0	0	0	0	0	0
93	Amb G	5	2	1	1	1	9	9	1	9	9	9	9	1	1	1	1	1	1	3	1	20	2	1		2		3	3	1		2	10000	1	09092023	38	4	2	3	2	2	0	2	0	0	0	3	2	2
103	Ginci H	4	4	1	1	9	1	9	9	9	9	9	9	1	9	1	1	9	2	2	2	28	2	1		1		5	5	2		2	4000	1	28022015	38	3	2	2	2	2	0	2	0	1	0	3	0	3
41	Amb Uni	2	4	4	3	1	1	1	1	9	9	9	9	9	9	9	1	1	3	2	1	30	2	2		1		4	5	2		1	8000	2	05032023	8	2	2	0	2	2	0	2	0	0	0	0	0	0
14	Amb Uni	2	4	4	3	1	9	1	9	9	9	9	9	9	9	9	9	9	2	2	2	24	2	1		2		3	3	1		1	5000	1	04032023	20	1	1	0	0	0	0	0	0	0	0	3	2	2
99	Ginci H	2	2	2	2	1	2	1	1	1	1	9	9	9	9	9	1	9	2	2	3	30	2	2		2		5	5	3		1	5200	1	08022015	38	4	2	3	2	2	0	2	0	1	0	3	0	3
32	Ginci H	1	1	2	2	1	1	1	1	1	1	1	1	1	1	9	9	9	4	1	1	25	2	4		1		5	5	3		1	15000	1	12122015	16	3	2	1	2	1	1	2	0	0	3	3	1	2
97	Ginci H	2	2	2	2	1	1	1	1	1	1	1	9	9	9	9	1	9	3	2	3	25	2	1		1		5	5	3		1	5600	1	09012015	39	2	2	1	2	2	0	2	0	0	0	3	2	2
91	Ginci H	2	2	2	2	1	2	1	1	1	1	1	9	9	9	9	9	9	2	1	3	28	2	2		1		5	5	3		1	10000	1	01032015	18	4	2	3	2	2	0	2	0	0	3	3	1	2
102	Ginci H	2	4	2	2	1	1	1	1	9	1	9	9	9	9	9	1	9	2	2	2	29	2	2		2		3	5	2		1	5600	1	20022015	17	3	2	2	2	2	0	2	0	1	0	2	2	1
2	Amb G	1	1	4	3	1	1	1	1	9	9	9	9	9	9	1	1	9	2	1	3	23	2	1		1		3	4	3		2	10000	1	24042023	42	1	1	0	0	0	0	0	0	1	1	3	2	2
1	Amb Uni	1	1	1	1	1	1	1	1	1	1	1	1	1	1	1	1	1	5	1	2	25	2	1		2		1	1	1		1	2500	2	31052023	34	1	1	0	0	0	0	0	0	0	0	0	0	0
4	Amb Uni	2	2	1	1	1	9	9	9	9	9	9	9	9	9	9	9	9	1	3	3	22	2	1		2		2	3	1		1	4500	1	05042023	15	1	1	0	0	0	0	0	0	1	0	3	0	3
71	Amb Uni	1	4	4	1	1	1	1	1	9	9	9	9	1	1	9	1	9	2	4	3	22	2	1		2		4	4	1		1	8000	1	22032023	13	2	2	1	2	2	0	2	0	1	0	2	2	1
120	Amb Uni	4	4	4	1	1	1	1	9	9	9	9	9	9	9	9	9	9	5	2	1	24	2	1		6	wakeffattuu	5	5	1		1	15000	1	18022023	20	2	1	1	2	2	0	2	0	1	0	2	2	1
95	Ginci H	4	3	3	2	1	1	1	1	1	1	1	9	9	9	9	1	9	2	2	3	20	2	1		2		4	5	2		1	5200	1	06022015	6	6	1	5	2	2	0	2	0	0	0	1	3	1
1	Gedo	1	2	1	1	1	1	1	1	1	1	9	9	9	9	9	9	9	1	1	3	25	2	1		2		5	3	1		1	1000	1	13012023	26	1	1	0	0	0	0	0	0	1	1	3	2	2
117	Amb Uni	1	4	4	3	1	1	1	1	1	1	9	9	9	9	9	9	9	1	2	3	25	2	1		2		3	3	5		1	2000	1	24052023	20	9	1	4	2	1	2	1	1	1	0	2	2	1
60	Amb Uni	2	4	4	3	1	1	1	1	1	1	9	9	9	9	9	9	9	2	2	1	28	2	1		1		3	5	1		1	5000	1	13032023	21	3	2	2	2	2	0	2	0	1	0	3	0	3
5	Amb Uni	2	2	1	1	1	9	1	2	1	9	9	9	9	9	9	9	9	3	2	1	23	2	2		1		3	3	1		1	8000	1	13052023	14	1	1	0	0	0	0	0	0	0	3	3	1	2
33	Amb Uni	1	2	3	3	1	1	1	1	1	1	9	9	9	9	9	9	9	2	1	3	25	2	1		2		5	4	2		1	10000	1	19052023	22	1	1	0	0	0	0	0	0	1	0	2	2	1
8	Ginci H	2	2	2	2	1	1	1	1	1	1	9	9	9	9	9	9	9	3	2	1	28	2	1		1		3	5	1		1	5600	1	27012015	12	1	1	0	0	0	0	0	0	1	0	2	2	1
6	Amb Uni	1	8	1	1	1	9	1	1	9	9	9	9	1	9	9	1	1	1	3	1	24	2	1		2		3	4	1		1	0	3	20012023	14	1	1	0	0	0	0	0	0	1	1	3	2	2
36	Amb Uni	2	3	2	2	1	1	1	9	1	1	9	9	9	9	9	1	9	2	1	3	26	2	1		1		5	5	2		1	4000	1	14122023	8	3	2	2	2	2	0	2	0	1	0	2	2	1
94	Ginci H	4	4	2	2	9	1	9	9	9	9	9	9	9	9	9	1	9	2	2	1	20	2	2		2		2	4	3		2	5200	1	10062015	16	2	1	0	2	1	1	2	0	0	3	3	1	2
77	Ginci H	2	3	2	2	1	9	1	1	1	1	9	9	9	9	9	1	9	2	2	3	38	2	3		2		5	5	2		1	6700	1	10012015	10	2	2	1	2	2	0	2	0	1	0	3	0	3
85	Amb Uni	1	4	4	3	1	1	1	1	1	1	9	9	9	9	9	9	9	2	2	1	24	2	1		1		5	5	2		1	8000	1	09052023	20	3	2	1	2	1	1	2	0	0	0	3	2	2
34	Ginci H	3	2	2	1	9	9	1	1	9	1	9	9	9	9	1	9	9	3	1	2	20	2	1		1		5	5	3		1	6500	1	05012015	16	1	1	0	0	0	0	0	0	0	0	3	2	2
18	Amb G	1	1	4	1	1	9	1	9	9	9	9	9	9	9	9	9	9	1	1	2	28	2	1		2		5	5	2		1	7000	1	10042023	12	1	1	0	0	0	0	0	0	0	0	1	3	1
26	Amb Uni	8	4	4	1	1	1	1	9	9	9	9	9	9	9	9	1	1	1	4	2	16	2	2		2		2	3	1		1	3000	1	28022023	15	1	1	0	0	0	0	0	0	1	0	2	2	1
70	Amb G	3	3	1	1	1	1	1	1	9	9	9	9	9	1	1	1	1	3	2	1	28	2	2		1		3	4	3		1	2000	1	05022022	15	2	2	2	2	2	0	2	0	1	0	2	2	1
7	Amb G	1	1	1	1	1	1	1	1	1	9	9	9	1	1	9	1	1	4	3	3	27	2	2		1		1	2	3		1	2000	1	15012023	16	3	2	2	2	2	0	2	0	0	0	0	0	0
31	Amb G	1	1	3	3	1	9	1	1	9	1	9	9	9	9	9	9	9	1	3	2	26	2	1		2		4	3	1		1	6000	1	12032023	16	3	2	2	2	2	0	2	0	0	0	0	0	0
68	Ginci H	2	4	1	1	1	1	1	9	1	1	9	9	9	9	9	9	9	1	2	2	27	2	1		1		5	5	2		1	8000	1	30122023	38	2	2	1	2	2	0	2	0	1	1	3	2	2
21	Amb Uni	3	4	1	1	1	1	9	9	9	9	9	9	9	9	9	9	9	1	3	1	23	2	1		2		4	4	1		1	1000	1	06022015	14	1	1	0	0	0	0	0	0	0	0	0	0	0
82	Amb Uni	3	4	1	1	9	9	9	9	9	9	9	9	1	1	9	1	1	2	3	1	23	2	1		2		3	3	1		2	2500	1	12032023	7	4	2	3	2	1	1	2	0	1	1	3	2	2
105	Amb G	1	1	2	1	1	9	1	1	9	9	9	9	9	9	9	1	9	1	2	3	32	2	1		2		5	5	2		1	8000	1	27042023	38	3	2	2	2	2	0	2	0	1	0	2	2	1
48	Amb G	4	1	1	2	2	1	1	1	1	9	9	9	1	1	1	1	1	2	1	3	27	2	2		1		2	3	3		2	500	2	27012023	38	2	1	1	2	2	0	2	0	1	1	3	2	2
54	Amb Uni	2	4	4	3	1	1	1	1	1	1	9	9	9	9	9	9	9	2	4	1	20	2	1		2		5	5	2		1	2000	1	01042023	36	2	2	1	2	2	0	2	0	0	0	3	2	2
8	Gedo	5	2	1	1	1	9	9	9	9	9	9	9	9	9	9	1	9	1	3	1	23	5	1		2		3	3	5		1	500	2	04112023	14	1	1	0	0	0	0	0	0	0	0	0	0	0
116	Ginci H	4	4	2	1	9	9	9	9	9	9	9	9	1	1	1	1	1	2	2	3	42	2	1		4		2	2	1		2	9000	1	14022015	40	2	2	1	2	2	0	2	0	0	0	0	0	0
36	Amb Uni	2	2	4	3	1	9	1	9	1	1	9	9	9	9	9	9	9	3	2	2	23	2	1		2		5	5	2		1	5000	1	14022023	20	1	1	0	0	0	0	0	0	0	0	0	0	0
19	Gedo	4	4	1	1	9	9	9	9	9	9	9	9	9	1	1	1	1	1	3	2	43	2	1		1		1	1	1		2	500	1	24112023	20	3	2	2	2	2	0	2	0	1	1	3	2	2
69	Ginci H	2	3	1	1	1	1	1	9	1	1	9	9	9	9	9	9	9	1	2	3	32	2	1		2		5	5	2		1	9000	1	17032015	38	2	2	1	2	2	0	2	0	0	0	1	3	1
14	Amb Uni	2	4	4	3	1	9	1	9	9	9	9	9	9	9	9	9	9	2	2	1	24	2	1		2		3	3	1		1	5000	1	04032023	12	1	1	0	0	0	0	0	0	1	1	3	2	2
66	Amb Uni	2	4	4	1	1	9	1	9	1	9	9	9	9	9	9	9	9	2	2	3	22	2	1		1		3	5	3		1	15000	1	03042023	16	2	2	1	2	2	0	2	0	0	3	3	1	2
4	Gedo	1	1	1	1	1	9	1	9	9	1	9	9	9	9	9	1	1	3	2	2	20	2	1		2		2	5	3		1	2500	1	01012024	17	1	1	0	0	0	0	0	0	1	0	2	2	1
16	Amb Uni	4	8	1	2	1	1	1	9	9	1	9	9	9	9	9	1	1	2	4	1	24	2	1		2		4	4	2		1	0	1	12032023	26	1	1	0	0	0	0	0	0	1	0	2	2	1
7	Gedo	3	3	1	1	1	1	1	9	9	9	9	9	1	1	9	1	1	1	2	1	25	2	1		2		5	5	2		2	4000	1	14012023	19	1	1	0	0	0	0	0	0	0	0	0	0	0
33	Amb Uni	2	3	2	2	1	1	1	9	1	1	9	9	9	1	9	1	9	1	2	1	28	2	2		1		5	5	1		1	2000	1	14122023	20	1	1	0	0	0	0	0	0	0	3	3	1	2
74	Ginci H	2	2	2	2	1	1	1	1	1	1	9	9	1	9	9	1	9	3	1	3	23	2	1		1		5	5	2		1	10000	1	06022015	20	4	2	2	2	2	0	1	1	1	0	3	0	3
5	Gedo	2	1	2	3	1	9	1	9	1	1	9	9	9	9	9	1	2	3	2	3	30	2	1		2		4	5	3		1	2000	1	08012024	21	5	1	3	2	1	1	2	0	1	0	3	0	3
25	Ginci H	2	2	2	3	1	1	1	1	1	1	1	1	9	9	9	9	9	4	1	2	25	2	4		1		2	3	3		1	15000	1	12012015	23	2	2	1	2	2	0	2	0	1	1	3	2	2
46	Ginci H	2	4	1	1	1	1	1	9	9	9	9	9	9	9	9	9	9	1	2	2	24	2	2		1		4	5	1		1	1500	1	29122023	8	1	1	0	0	0	0	0	0	0	3	3	1	2
61	Amb Uni	2	4	4	3	1	9	1	9	9	9	9	9	9	9	9	9	9	1	3	2	23	2	1		2		5	5	2		1	6000	1	17022023	24	2	2	0	2	1	1	2	0	1	0	3	0	3
57	Amb G	1	3	3	3	1	1	1	1	1	1	1	9	1	1	1	9	2	2	3	1	18	2	1		1		1	3	3		1	400	1	09032023	7	3	2	2	2	2	0	2	0	0	0	0	0	0
5	Amb Uni	2	2	1	1	1	9	1	2	1	9	9	9	9	9	9	9	9	3	2	2	23	2	2		1		3	3	1		1	8000	1	13052023	17	1	1	0	0	0	0	0	0	1	1	3	2	2
111	Ginci H	2	2	2	2	1	2	1	1	2	9	1	9	9	9	9	1	9	2	2	1	21	2	2		2		5	5	3		1	6000	1	05032015	20	5	1	2	2	1	2	2	0	1	1	3	2	2
70	Amb Uni	1	4	4	1	1	9	9	1	9	9	9	9	9	9	9	1	1	4	4	2	30	2	1		2		3	3	1		1	3000	1	14012023	20	4	2	3	2	2	0	2	0	0	0	3	2	2
7	Ginci H	1	2	2	2	1	1	1	1	1	1	9	9	1	1	1	1	1	3	2	2	35	2	1		2		1	3	1		2	8000	1	05012015	20	2	2	2	2	2	0	2	0	1	0	3	0	3
42	Amb Uni	2	3	4	1	1	9	1	9	9	9	9	9	9	9	9	9	9	1	3	2	29	2	1		2		3	3	1		1	3000	1	16032023	15	5	2	4	2	2	0	2	0	0	0	0	0	0
8	Amb G	1	1	4	1	1	1	1	9	9	9	9	9	9	9	9	9	9	1	3	2	23	2	1		2		4	5	4		1	2000	1	28112023	20	1	1	0	0	0	0	0	0	1	0	3	0	3
3	Ginci H	3	4	1	1	9	1	9	1	9	9	9	9	9	1	1	1	1	3	2	3	25	2	1		2		2	3	1		2	3800	1	05012015	16	1	1	0	0	0	0	0	0	1	1	3	2	2
45	Amb Uni	2	4	4	3	1	1	1	1	9	1	9	9	9	9	9	9	9	1	2	2	29	2	2		2		4	4	2		1	12000	1	28022023	38	1	1	0	0	0	0	0	0	0	0	0	0	0
12	Amb Uni	2	4	4	1	1	1	1	9	9	9	9	9	9	9	9	1	1	1	4	1	27	2	1		1		4	4	2		1	5	1	12042023	20	4	2	3	2	2	0	2	0	0	0	0	0	0
65	Amb Uni	2	4	4	3	1	9	1	9	1	9	9	9	9	9	9	9	9	1	3	2	19	2	1		2		3	3	1		1	5000	1	03032023	30	4	2	3	2	2	0	2	0	1	1	3	2	2
92	Ginci H	4	6	2	1	9	9	9	9	9	9	9	9	1	9	9	1	9	2	2	3	18	2	1		1		4	5	2		2	4800	1	28112015	20	6	2	5	2	2	0	2	0	0	0	0	0	0
56	Ginci H	3	4	1	2	9	1	9	9	9	9	9	9	9	1	9	9	9	2	2	3	35	2	1		2		3	5	1		1	4000	2	28022018	15	2	2	2	2	2	0	2	0	1	1	3	2	2
55	Amb Uni	2	4	4	3	1	1	1	1	1	1	9	9	9	9	9	9	9	3	2	3	25	2	1		2		5	5	2		1	8000	1	01052023	5	2	2	1	2	2	0	2	0	0	3	3	1	2
62	Ginci H	4	4	1	2	9	9	9	9	9	9	9	9	9	9	9	1	9	1	3	1	21	2	1		1		3	5	5		2	1800	1	07122015	20	5	2	4	2	2	0	2	0	0	0	0	0	0
58	Ginci H	4	6	1	1	9	9	9	9	9	9	1	9	1	1	1	1	1	2	2	1	30	2	1		2		1	1	1		2	5000	1	28122015	42	2	2	1	2	2	0	2	0	0	3	3	1	2
49	Amb Uni	2	2	3	3	1	9	1	9	1	1	9	9	9	9	9	9	9	3	1	1	25	2	1		2		5	5	2		1	12000	1	21042023	15	2	1	1	2	2	0	2	0	0	3	3	1	2
115	Amb Uni	2	4	4	3	1	1	1	9	9	9	9	9	9	9	9	9	9	1	2	2	25	2	1		2		4	3	2		1	8000	1	05052023	12	2	1	1	2	2	0	2	0	1	0	2	2	1
46	Amb G	1	1	1	1	1	1	1	1	1	1	1	1	1	1	1	1	1	4	1	2	22	2	1		2		3	3	3		1	8000	1	15022023	8	1	1	0	0	0	0	0	0	1	0	3	0	3
63	Amb G	2	1	1	1	1	1	1	1	1	1	1	1	1	1	1	1	1	4	2	2	22	2	1		2		1	1	1		1	6000	1	03032023	23	6	2	5	2	2	0	2	0	0	3	3	1	2
90	Ginci H	3	4	2	2	9	9	9	9	9	9	9	9	9	9	9	1	9	1	3	2	28	2	1		1		3	4	1		2	2500	1	05022015	20	3	2	2	2	2	0	2	0	0	3	3	1	2
13	Gedo	5	2	1	1	1	9	9	9	9	9	9	9	9	9	9	9	9	1	3	1	30	2	1		2		4	1	1		1	0	1	10112023	18	1	1	0	0	0	0	0	0	0	3	3	1	2
15	Amb Uni	8	8	1	1	1	9	1	9	9	1	9	9	9	9	1	1	1	1	3	1	20	2	1		1		2	2	2		1	8088	2	08052023	14	1	1	0	0	0	0	0	0	0	0	0	0	0
51	Amb Uni	2	4	4	3	1	1	1	1	1	1	1	9	9	9	9	9	9	2	2	2	21	2	1		2		3	3	1		1	5000	1	10032023	39	2	1	1	2	2	0	2	0	0	0	0	0	0
44	Amb Uni	1	4	4	3	1	1	1	9	9	9	9	9	9	9	9	9	9	2	2	2	23	2	1		1		4	4	2		1	4500	1	06012023	14	1	1	0	0	0	0	0	0	1	0	2	2	1
1	Amb G	1	1	1	3	1	1	1	1	9	9	9	9	9	9	9	9	9	0	3	2	28	2	1		1		4	5	1		1	2000	3	11052023	38	4	1	2	2	1	1	2	0	1	0	2	2	1
57	Amb Uni	1	2	4	3	1	1	1	1	1	1	9	9	9	9	9	1	1	3	1	1	34	2	1		2		4	4	1		1	6000	1	01032023	20	3	2	2	2	2	0	2	0	0	0	3	2	2
4	Gedo	1	1	1	1	1	9	1	9	9	1	9	9	9	9	9	1	1	3	2	2	20	2	1		2		2	5	3		1	2500	1	01012024	39	1	1	0	0	0	0	0	0	0	0	0	0	0
69	Amb G	3	3	2	1	1	1	1	1	2	9	9	9	9	9	9	9	1	2	3	2	33	2	1		2		2	2	3		1	3000	1	25022023	37	6	2	5	1	2	0	2	0	0	0	1	3	1
4	Amb Uni	2	2	1	1	1	9	9	9	9	9	9	9	9	9	9	9	9	1	3	3	22	2	1		2		2	3	1		1	4500	1	05042023	37	1	1	0	0	0	0	0	0	0	3	3	1	2
6	Amb Uni	1	1	2	3	1	9	1	2	1	1	9	9	9	9	9	9	9	3	1	2	26	2	1		2		5	5	2		1	9000	1	14072023	38	3	2	2	2	2	0	2	0	0	0	1	3	1
64	Ginci H	3	4	1	1	1	9	1	9	9	1	9	9	9	9	9	9	9	1	2	3	23	2	1		1		4	5	1		1	2500	1	30122023	20	2	2	1	2	2	0	2	0	1	1	3	2	2
40	Amb Uni	2	4	4	2	1	1	1	1	9	9	9	9	9	9	9	9	9	2	2	3	25	2	1		2		5	5	2		1	1500	1	03032023	14	1	1	0	2	2	2	2	2	0	3	3	1	2
43	Ginci H	4	4	1	1	9	9	9	1	9	9	9	9	1	9	1	1	1	2	2	2	36	2	2		2		1	1	1		2	6000	1	09122015	14	1	1	0	0	0	0	0	0	0	0	0	0	0
6	Gedo	6	2	1	2	9	1	9	9	9	9	9	9	1	1	1	1	1	2	3	3	35	2	1		2		1	2	5		2	500	1	09012024	8	8	2	0	2	2	0	2	0	0	0	3	2	2
12	Amb G	4	2	1	1	1	9	9	1	9	9	9	9	9	9	9	9	9	0	3	3	17	2	1		2		4	3	1		1	5000	1	03022023	13	1	1	0	0	0	0	0	0	1	1	3	2	2
76	Ginci H	5	4	1	1	9	9	9	9	9	9	9	9	1	1	1	1	1	2	2	1	26	2	1		1		3	3	3		2	6000	1	16122015	8	2	2	1	1	2	0	1	1	1	0	2	2	1
74	Ginci H	2	2	2	2	1	1	1	1	1	1	9	9	1	9	9	1	9	3	1	3	23	2	1		1		5	5	2		1	10000	1	06022015	20	4	2	2	2	2	0	1	1	1	0	3	0	3
28	Ginci H	3	4	1	1	1	9	1	1	9	1	9	9	9	9	9	9	9	2	2	1	20	2	2		2		3	5	3		1	4000	1	15122015	18	1	1	0	0	0	0	0	0	0	0	0	0	0
14	Amb G	1	1	2	3	1	1	1	1	1	1	1	9	1	9	9	1	1	3	2	1	38	2	1		1		1	1	1		2	800	3	25122023	12	1	1	0	0	0	0	0	0	0	0	0	0	0
107	Amb Uni	4	4	4	1	1	1	1	9	9	9	9	9	9	9	9	9	9	1	3	2	31	2	1		1		5	5	2		1	5000	1	11092023	18	2	2	1	2	2	0	2	0	1	0	2	2	1
99	Ginci H	2	2	2	2	1	2	1	1	1	1	9	9	9	9	9	1	9	2	2	3	30	2	2		2		5	5	3		1	5200	1	08022015	38	4	2	3	2	2	0	2	0	1	0	3	0	3
60	Amb Uni	4	4	4	3	1	9	1	9	9	9	9	9	9	9	9	1	9	1	3	1	25	2	1		2		5	5	2		1	5000	1	30032023	19	2	2	1	2	2	0	2	0	0	0	0	0	0
37	Amb G	2	1	2	1	1	9	1	1	9	1	9	9	9	9	9	9	9	2	2	3	25	2	1		2		3	3	1		1	5000	1	28042023	15	2	2	1	2	2	0	2	0	0	0	0	0	0
40	Amb G	1	2	2	3	1	9	9	1	9	9	9	9	9	9	9	9	9	1	3	1	30	2	1		2		3	3	1		1	2000	1	03042023	15	5	2	4	2	2	0	2	0	1	1	3	2	2
37	Amb Uni	2	3	2	2	1	1	1	9	1	1	9	9	9	9	9	1	9	2	2	3	28	2	2		1		5	5	2		1	2500	1	14122023	10	3	2	2	2	2	0	2	0	0	0	3	2	2
102	Amb G	1	1	1	2	1	9	1	1	9	1	9	9	9	9	9	9	1	1	2	3	28	2	1		2		1	4	1		1	2000	1	11042023	38	3	2	3	2	2	0	2	0	0	0	0	0	0
67	Amb Uni	2	4	4	3	1	1	1	1	9	9	9	9	9	9	9	9	9	2	2	3	32	2	1		2		3	2	1		1	9000	1	24022023	16	2	2	1	2	2	0	2	0	1	1	3	2	2
17	Amb G	1	1	4	1	1	1	1	9	9	9	9	9	9	9	9	1	9	2	1	1	26	2	1		2		5	4	3		1	7000	1	14042023	12	1	1	0	0	0	0	0	0	0	0	0	0	0
60	Ginci H	5	4	1	1	9	1	9	9	9	9	9	9	1	9	9	1	1	1	2	3	24	2	1		1		3	3	1		2	2500	1	30122023	12	2	2	1	2	2	0	2	0	0	0	3	2	2
35	Amb Uni	2	4	4	3	1	1	9	9	9	9	9	9	9	9	9	9	9	1	3	2	21	2	1		1		4	3	6	student	1	5000	1	14032023	12	1	1	0	0	0	0	0	0	1	0	2	2	1
24	Amb Uni	1	4	4	1	1	1	1	9	9	9	9	9	9	9	1	1	1	2	2	3	17	2	1		2		3	3	1		1	3000	1	19022023	20	1	1	0	0	0	0	0	0	1	0	3	0	3
24	Amb Uni	4	4	4	1	1	1	9	9	9	9	9	9	9	9	9	1	9	2	2	2	25	2	1		2		4	4	1		2	5000	1	12042023	12	3	2	2	2	2	0	2	0	0	0	0	0	0
49	Ginci H	5	4	1	1	9	1	9	9	9	9	9	9	1	1	1	1	1	1	2	3	25	2	1		2		3	3	1		2	2000	1	29122023	38	2	2	1	2	2	0	2	0	1	0	2	2	1
133	Ginci H	4	2	1	2	9	9	9	9	9	1	9	9	1	9	9	1	9	2	2	3	25	2	4		2		4	4	1		2	6500	1	15022015	16	5	1	1	2	1	3	2	0	0	0	3	2	2
61	Amb Uni	2	4	4	3	1	1	1	1	9	1	9	9	9	9	9	9	9	2	2	1	28	2	1		2		5	4	2		1	7000	1	31032023	16	4	2	3	2	2	0	2	0	0	3	3	1	2
14	Amb Uni	4	4	4	2	1	9	1	9	9	1	9	9	1	1	1	1	1	1	4	1	18	2	2		1		3	3	1		1	0	2	21022023	8	1	1	0	0	0	0	0	0	1	0	3	0	3
42	Ginci H	3	4	1	1	9	1	9	9	9	9	9	9	9	9	9	1	9	1	3	2	37	2	1		2		3	3	1		2	1000	1	08032015	16	3	2	2	2	2	0	2	0	1	0	2	2	1
6	Amb Uni	1	8	1	1	1	9	1	1	9	9	9	9	1	9	9	1	1	1	3	1	24	2	1		2		3	4	1		1	0	3	20012023	14	1	1	0	0	0	0	0	0	0	0	0	0	0
39	Amb Uni	3	4	1	1	9	1	9	9	9	9	9	9	1	1	1	1	1	1	2	1	30	2	2		1		3	4	1		2	1400	1	14122023	17	2	2	1	2	2	0	2	0	1	0	3	0	3
95	Amb G	1	1	2	2	1	1	1	1	1	1	1	9	9	9	9	9	9	2	2	3	30	2	1		2		5	5	2		1	40000	1	09032023	37	3	2	1	2	1	1	2	0	1	1	3	2	2
26	Ginci H	5	6	1	1	9	1	9	1	9	9	9	9	1	1	1	1	1	2	2	3	20	2	1		2		3	5	3		2	3800	1	17032015	21	1	1	0	0	0	0	0	0	1	1	3	2	2
20	Amb Uni	4	8	1	1	1	9	1	1	9	1	9	9	9	9	1	1	1	1	2	1	25	1	1		2		4	4	1		1	5000	1	04032025	20	1	1	0	0	0	0	0	0	1	0	2	2	1
103	Amb G	5	2	1	2	9	9	9	9	9	9	9	9	1	1	1	1	1	1	2	2	28	2	1		2		1	3	6	farmaris	1	10000	1	11032023	13	2	2	1	2	2	7	2	0	1	0	2	2	1
62	Ginci H	1	3	2	2	1	1	1	9	9	1	9	9	9	9	9	9	9	1	1	1	33	2	1		2		5	5	2		1	13000	1	01032015	41	2	2	1	1	2	0	2	0	0	0	0	0	0
26	Amb Uni	2	3	1	1	1	9	1	9	9	9	9	9	9	9	9	9	9	1	2	1	20	2	1		2		4	4	1		1	1000	1	14122023	18	1	1	0	0	0	0	0	0	0	3	3	1	2
1	Ginci H	2	3	2	3	1	1	1	1	1	1	9	9	9	9	9	9	9	2	1	3	26	2	1		1		5	5	2		1	8000	1	10022015	8	1	1	0	0	0	0	0	0	0	0	1	3	1
8	Amb Uni	2	3	3	3	1	9	1	9	9	9	9	9	9	9	9	9	9	2	3	2	29	2	1		2		3	3	1		1	4000	1	20032023	13	2	2	1	2	2	0	2	0	1	1	3	2	2
7	Gedo	2	2	1	3	1	9	1	9	2	1	9	9	9	9	9	1	9	3	2	1	28	2	2		1		3	5	1		1	2000	1	11012024	38	1	1	0	0	0	0	0	0	0	0	0	0	0
4	Amb Uni	2	4	3	3	1	9	1	9	9	1	9	9	9	9	9	9	1	1	1	3	29	2	1		2		3	3	1		1	500	1	04012023	17	3	2	2	2	2	0	2	0	0	3	3	1	2
78	Amb Uni	2	4	4	1	1	9	9	9	9	1	9	9	9	9	9	9	9	1	3	3	19	2	1		2		4	5	1		1	20000	1	10032023	9	6	2	1	2	1	4	2	0	1	1	3	2	2
91	Amb Uni	2	4	4	3	1	1	1	1	1	1	9	9	9	9	9	9	9	2	4	2	25	2	1		2		5	5	2		1	8000	1	28042023	20	4	2	2	2	1	1	2	0	1	1	3	2	2
84	Amb Uni	1	4	4	3	1	1	1	1	1	1	9	9	9	9	9	9	9	2	1	1	24	2	1		2		5	5	2		1	3000	1	16032023	12	2	2	0	2	1	1	2	0	0	0	0	0	0
119	Ginci H	3	4	2	2	9	2	9	1	9	9	9	9	1	9	1	9	9	2	2	2	22	2	2		4		3	5	1		2	3900	1	04022015	20	4	1	3	2	2	0	2	0	0	0	1	3	1
77	Amb Uni	1	4	4	3	1	1	1	1	1	1	9	9	9	9	9	9	9	1	2	1	21	2	1		2		4	4	1		1	2000	1	01052023	20	2	2	0	2	1	1	2	0	0	0	0	0	0
83	Amb Uni	1	2	3	3	1	9	1	9	1	1	9	9	9	9	9	9	9	4	1	1	27	1	1		2		5	5	2		1	20000	1	12032023	22	5	2	3	2	2	0	2	0	1	1	3	2	2
57	Ginci H	4	4	1	1	1	1	9	9	9	9	9	9	9	9	9	9	9	1	2	3	21	2	1		2		4	4	1		1	1500	1	30122023	39	4	2	4	2	2	0	2	0	1	0	2	2	1
136	Ginci H	2	2	2	2	1	2	1	1	1	1	9	9	1	9	9	9	9	4	1	3	28	2	3		1		5	5	3		1	20000	1	05032015	21	3	2	2	2	2	0	2	0	1	0	2	2	1
74	Ginci H	2	3	1	1	1	1	1	9	9	9	9	9	9	9	9	9	1	1	2	3	25	2	1		1		5	5	2		1	5000	1	01012024	29	4	2	2	2	1	1	2	0	1	0	2	2	1
13	Amb Uni	2	4	3	3	1	1	1	9	9	9	9	9	9	9	9	9	9	2	3	1	23	2	1		2		3	4	1		1	4000	1	07032023	22	1	1	0	0	0	0	0	0	1	1	3	2	2
19	Amb Uni	4	4	4	1	9	1	9	9	9	9	9	9	1	1	9	9	9	2	2	1	32	2	1		2		1	2	1		2	2000	1	09022023	10	1	1	0	0	0	0	0	0	0	0	3	2	2
107	Amb Uni	2	4	4	3	1	1	1	1	1	1	9	9	9	9	9	9	9	2	2	1	20	2	1		2		5	5	4		1	6000	1	19052023	28	3	1	2	2	2	0	2	0	0	0	0	0	0
3	Amb Uni	2	4	6	1	1	9	9	9	9	9	9	9	9	9	9	1	9	1	3	3	20	2	1		2		5	5	5		1	2000	3	06082023	14	1	1	0	0	0	0	0	0	0	0	0	0	0
51	Ginci H	4	4	1	1	9	1	9	9	9	9	9	9	1	9	9	1	1	1	2	3	23	2	1		2		3	4	1		2	2000	1	29122023	17	2	1	1	2	2	0	2	0	1	1	3	2	2
28	Amb G	1	1	4	3	1	1	1	1	1	1	9	1	1	9	9	9	9	3	1	2	23	2	2		1		5	5	1		1	8000	1	25042023	14	1	1	0	0	0	0	0	0	1	0	2	2	1
145	Ginci H	3	2	2	2	1	1	2	1	1	1	9	9	9	9	9	1	9	2	2	3	26	2	1		2		5	5	2		1	8017	1	01032015	18	2	1	1	2	2	0	2	0	1	0	2	2	1
4	Amb G	1	1	4	1	1	1	1	9	1	9	9	9	9	9	9	9	9	2	2	2	21	2	1		2		5	5	2		1	10000	1	12022023	17	1	1	0	0	0	0	0	0	0	0	0	0	0
72	Ginci H	5	4	1	1	9	1	9	9	9	9	9	9	1	9	1	1	9	1	2	3	16	2	1		1		3	4	1		2	1500	1	01012024	13	2	2	1	2	2	0	2	0	0	3	3	1	2
120	Amb Uni	2	4	4	3	1	1	1	1	1	1	1	9	9	9	9	9	9	2	2	3	22	2	1		2		4	4	2		1	20000	1	24032023	20	2	1	1	2	2	0	2	0	0	0	0	0	0
100	Ginci H	2	2	2	2	1	2	1	2	2	1	9	9	9	9	9	1	9	2	2	2	29	2	1		3		1	5	3		1	11000	1	22012016	10	2	2	1	2	2	0	2	0	0	0	0	0	0
23	Amb Uni	4	4	1	1	1	1	1	9	9	9	9	9	9	9	9	1	1	1	3	1	25	2	1		2		4	4	2		1	4500	1	19032023	16	1	1	0	0	0	0	0	0	1	0	2	2	1
1	Gedo	1	1	1	1	1	9	1	9	9	9	9	9	1	1	9	1	1	2	2	2	26	2	1		2		3	4	1		2	500	1	18122023	40	5	1	4	2	2	0	2	0	1	0	3	0	3
64	Amb Uni	2	4	4	1	1	9	9	9	9	9	9	9	1	9	9	9	1	1	3	2	20	2	1		2		4	4	1		1	5000	1	03022023	22	2	2	1	2	2	0	2	0	1	0	3	0	3
3	Gedo	2	1	1	1	1	9	1	9	9	9	9	9	1	1	9	1	1	3	2	3	30	2	1		2		4	5	3		1	1500	1	07012024	6	1	1	0	0	0	0	0	0	0	3	3	1	2
26	Amb Uni	2	4	4	1	1	9	1	9	9	9	9	9	9	9	9	9	9	2	2	1	28	2	1		1		4	4	1		1	3500	1	09032023	15	2	2	1	2	2	0	2	0	0	0	0	0	0
52	Ginci H	3	4	1	2	1	1	1	1	1	9	9	9	9	9	9	9	9	1	3	3	28	2	2		2		1	3	5		1	900	1	11112015	20	2	1	0	2	1	1	2	0	1	1	3	2	2
10	Amb G	2	2	1	3	1	1	1	1	9	9	9	9	9	9	9	9	9	1	2	2	21	2	1		2		3	3	1		1	1000	1	11032023	38	1	1	0	0	0	0	0	0	0	0	0	0	0
85	Ginci H	2	1	2	2	1	2	1	1	2	1	9	9	1	9	9	1	9	2	2	2	28	2	2		3		3	3	2		1	5000	1	10012015	14	2	2	1	2	2	0	2	0	0	0	0	0	0
36	Amb G	1	2	1	1	1	1	1	1	1	1	1	9	1	1	9	1	1	3	2	2	22	2	1		1		3	3	1		1	5000	1	07022023	26	1	1	0	0	0	0	0	0	0	0	3	2	2
3	Amb G	1	3	4	1	1	1	1	9	1	1	9	9	9	9	9	9	9	2	2	3	22	2	1		1		5	5	1		1	30000	1	13112023	6	1	1	0	0	0	0	0	0	0	0	3	2	2
50	Amb G	1	1	1	3	9	9	2	1	1	1	9	9	9	9	9	9	1	3	2	3	22	2	1		2		1	1	1		1	800	1	26012023	12	2	1	1	2	2	0	2	0	0	0	0	0	0
50	Amb G	1	2	1	3	1	1	1	1	1	9	9	9	9	9	9	9	9	1	2	3	23	2	1		2		5	5	1		1	6000	1	28052023	15	2	1	1	2	2	0	2	0	1	0	2	2	1
30	Amb Uni	2	4	4	3	1	9	1	9	9	9	9	1	9	9	9	9	9	1	2	2	27	2	1		2		4	4	1		1	6000	1	08032023	10	1	1	0	0	0	0	0	0	1	1	3	2	2
121	Ginci H	2	2	2	2	1	2	1	1	2	1	9	9	1	9	9	1	9	2	2	3	22	2	1		3		3	5	2		1	6000	1	23022015	20	2	1	0	2	1	1	2	0	0	0	3	2	2
9	Gedo	3	2	1	1	1	1	1	9	9	9	9	9	9	9	9	9	9	1	2	3	25	2	1		2		3	5	1		1	1000	1	07112023	24	1	1	0	0	0	0	0	0	0	0	3	2	2
22	Amb Uni	2	4	4	3	1	9	1	9	9	9	9	9	9	9	9	9	9	3	2	3	20	2	1		2		4	4	1		1	8000	1	14022023	20	2	2	1	2	2	0	2	0	0	0	3	2	2
1	Gedo	1	1	1	1	1	9	1	9	9	9	9	9	1	1	9	1	1	2	2	3	26	2	1		2		3	4	1		2	500	1	18122023	20	2	1	0	2	1	1	2	0	0	3	3	1	2
47	Amb G	3	4	2	1	1	1	1	1	9	9	9	9	9	9	9	1	9	1	3	3	23	2	2		3		1	1	5		1	200	1	28012023	16	1	1	0	2	2	0	0	0	0	0	0	0	0
138	Ginci H	2	2	2	2	1	2	1	2	9	1	1	9	9	9	9	9	9	2	2	3	19	2	2		2		3	5	2		1	6500	1	05032015	41	4	1	0	1	1	3	2	0	1	0	2	2	1
10	Amb Uni	3	4	1	1	1	1	1	9	9	9	9	9	9	9	9	1	9	1	2	2	30	2	1		2		3	5	1		1	3600	1	06122023	20	1	1	0	0	0	0	0	0	0	0	3	2	2
13	Amb Uni	3	4	1	2	1	1	1	9	9	1	9	9	9	9	9	1	9	2	2	3	24	2	1		2		3	3	2		1	0	2	12042023	39	2	2	1	2	2	0	2	0	1	0	3	0	3
140	Ginci H	4	4	2	2	9	9	9	9	9	1	9	9	1	1	1	1	1	3	2	3	18	2	2		2		5	5	1		2	6300	1	27022015	16	4	1	3	1	2	0	1	1	1	0	3	0	3
5	Amb Uni	4	4	4	2	1	9	9	1	9	9	9	9	9	9	9	1	1	2	1	3	22	2	1		2		3	3	1		1	10000	1	16012023	16	1	1	0	0	0	0	0	0	1	1	3	2	2
70	Ginci H	2	4	1	1	1	9	9	9	9	9	9	9	9	9	9	9	9	1	2	3	23	2	1		2		4	5	1		1	2000	1	31122023	12	3	2	2	2	2	0	1	1	0	0	3	2	2
6	Amb Uni	1	1	2	3	1	9	1	2	1	1	9	9	9	9	9	9	9	3	1	2	26	2	1		2		5	5	2		1	9000	1	14072023	37	2	2	1	2	2	0	2	0	1	1	3	2	2
85	Amb Uni	2	4	4	1	1	9	1	9	1	1	9	9	9	9	9	9	9	3	2	3	20	2	1		2		5	5	2		1	10000	1	17052023	15	2	2	1	1	2	0	2	0	1	0	2	2	1
63	Ginci H	2	4	1	1	1	9	1	9	9	1	9	9	9	9	9	9	9	1	2	1	22	2	1		2		4	5	1		1	3000	1	30122023	6	2	2	1	2	2	0	2	0	0	0	3	2	2
66	Amb G	1	1	2	1	1	9	1	1	9	9	9	1	9	9	9	9	1	3	2	1	23	2	1		2		4	5	2		1	11000	1	25032023	16	2	2	1	2	2	0	2	0	1	0	3	0	3
4	Amb G	1	1	1	3	1	1	1	1	1	1	9	9	1	1	9	1	1	3	2	3	26	2	1		2		5	5	2		1	5000	1	25012023	22	2	1	1	2	2	0	2	0	1	0	2	2	1
8	Amb Uni	2	3	3	3	1	9	1	9	9	9	9	9	9	9	9	9	9	2	3	3	29	2	1		2		3	3	1		1	4000	1	20032023	38	3	2	1	2	2	0	2	0	1	0	2	2	1
59	Amb Uni	4	4	4	3	1	9	1	9	9	9	9	9	9	9	9	1	9	3	2	2	24	2	1		2		5	4	1		1	8000	1	28022023	13	2	2	1	2	2	0	2	0	1	1	3	2	2
11	Gedo	2	2	1	1	1	9	1	9	9	1	9	9	9	9	9	9	9	1	3	3	28	2	1		1		4	3	3		1	0	1	07112023	20	1	1	0	0	0	0	0	0	0	0	0	0	0
5	Amb G	3	3	4	1	2	2	9	9	9	9	9	9	9	9	9	9	9	2	2	1	27	2	1		2		3	3	4		1	2000	3	30042023	24	1	1	0	0	0	0	0	0	1	0	2	2	1
7	Amb Uni	3	4	2	1	1	1	9	9	9	9	9	9	9	9	9	1	9	1	3	1	25	2	1		2		5	5	1		1	5000	1	06072023	16	1	1	0	0	0	0	0	0	0	0	1	3	1
18	Gedo	1	2	1	1	1	2	1	9	9	9	9	9	9	9	9	9	9	1	2	1	23	2	1		2		5	5	2		1	3000	1	24112023	28	1	1	0	0	0	0	0	0	1	0	2	2	1
14	Amb Uni	2	4	2	2	1	9	1	1	9	9	9	9	1	9	9	1	9	1	2	3	31	2	1		1		3	4	1		1	5000	1	06022015	36	8	2	1	1	1	5	1	1	0	0	1	3	1
44	Ginci H	2	4	1	1	1	9	1	9	9	9	9	9	9	9	9	9	9	1	2	1	25	2	1		1		3	4	1		1	1000	1	09032015	19	1	1	0	0	0	0	0	0	0	0	1	3	1
111	Amb G	1	2	2	1	1	1	9	1	9	9	9	9	1	1	9	9	1	1	1	2	18	2	1		1		4	4	1		1	4000	1	15042023	14	3	1	2	2	2	0	1	1	0	0	3	2	2
81	Amb G	1	1	1	1	1	9	1	1	1	1	9	9	9	9	9	9	9	3	2	2	29	2	1		2		5	5	1		1	10000	1	06022023	18	3	2	2	2	2	0	1	1	1	0	3	0	3
24	Amb G	1	1	1	1	1	1	1	1	1	1	9	9	9	9	9	1	1	2	2	2	28	2	1		1		3	3	3		1	5000	1	10022023	22	1	1	0	0	0	0	0	0	0	0	0	0	0
75	Amb Uni	1	4	4	3	1	1	1	1	1	1	9	9	9	9	9	1	1	2	2	2	24	2	1		1		5	5	1		1	9000	1	20032023	20	3	2	2	2	2	0	2	0	0	0	0	0	0
49	Amb G	1	2	2	2	1	9	1	1	9	9	9	9	9	9	9	9	1	1	3	3	25	2	1		2		4	5	4		1	6000	1	01042023	8	2	1	0	2	1	1	1	1	1	0	3	0	3
47	Amb Uni	1	4	3	3	1	9	9	9	9	9	9	1	1	9	9	9	9	3	1	2	19	2	1		2		4	4	1		1	17000	1	14032023	36	1	1	0	0	0	0	0	0	0	0	1	3	1
4	Gedo	1	1	1	1	1	9	1	9	9	1	9	9	9	9	9	1	1	3	2	3	20	2	1		2		2	5	3		1	2500	1	01012024	38	1	1	0	0	0	0	0	0	0	0	0	0	0
33	Amb G	1	1	1	1	1	1	1	1	1	1	9	1	1	1	9	1	1	3	2	2	25	2	1		2		3	3	1		1	7000	1	27042023	22	1	1	0	0	0	0	0	0	0	0	1	3	1
55	Amb Uni	4	4	4	1	1	9	9	9	9	9	9	9	9	9	1	9	1	4	2	1	18	2	1		2		3	3	3		1	3000	1	27022023	16	2	2	1	2	2	0	2	0	0	0	0	0	0
5	Amb G	1	2	1	3	1	9	9	1	9	9	9	9	9	9	9	9	9	1	3	1	18	2	1		2		3	5	4		1	4900	1	25022023	16	1	1	0	0	0	0	0	0	1	0	2	2	1
45	Amb G	1	2	2	2	1	9	1	1	9	1	9	9	1	9	9	9	1	2	1	3	22	2	1		2		4	5	1		1	15000	1	15032023	38	1	1	0	0	0	0	0	0	0	0	0	0	0
19	Amb G	1	1	1	1	1	1	2	2	1	1	1	9	1	1	1	1	1	2	2	3	27	2	1		3		3	3	1		1	600	1	21012023	19	4	2	2	1	1	1	2	0	0	0	0	0	0
52	Ginci H	5	4	1	1	9	1	9	9	9	9	9	9	9	9	9	1	9	1	2	1	24	2	2		1		3	3	1		2	1500	1	30122023	40	4	2	3	2	2	0	2	0	0	0	0	0	0
146	Ginci H	2	2	2	2	1	2	1	1	1	1	1	9	9	9	9	1	9	3	2	3	30	2	2		2		5	5	2		1	8500	1	17032015	20	3	1	1	2	1	1	2	0	0	0	3	2	2
2	Ginci H	1	3	2	2	1	1	1	9	1	1	9	9	9	9	9	1	9	2	2	3	24	2	1		1		4	5	2		1	5000	1	16022015	42	1	1	0	0	0	0	0	0	0	0	1	3	1
103	Amb Uni	1	2	3	3	1	9	1	9	1	1	9	1	9	9	9	9	9	3	1	1	21	2	1		2		5	5	2		1	10000	1	07032023	19	7	1	0	2	1	6	2	0	0	0	0	0	0
72	Amb Uni	1	4	4	3	1	1	1	1	1	1	9	9	9	9	9	9	9	3	1	3	23	2	1		2		5	5	1		1	9000	1	16032023	15	2	2	1	2	2	0	2	0	0	0	1	3	1
65	Ginci H	2	4	1	1	1	1	1	9	1	1	9	9	9	9	9	9	9	1	2	3	33	2	4		1		4	4	2		1	3000	1	09032015	20	4	2	3	2	2	0	2	0	0	0	0	0	0
65	Amb G	1	1	1	1	1	1	1	1	1	1	1	9	9	9	9	9	9	1	3	3	23	2	4		3		3	3	1		1	5000	1	05022023	24	3	2	2	2	2	0	2	0	0	0	3	2	2
41	Amb G	1	2	1	1	1	1	1	1	1	1	9	9	1	1	1	1	1	3	2	2	26	2	1		2		2	2	3		1	5600	1	10022023	19	1	1	0	0	0	0	0	0	1	1	3	2	2
51	Amb G	1	2	2	1	1	9	1	1	9	1	1	9	9	9	9	9	1	1	2	2	26	2	1		2		5	5	2		1	10000	1	08092023	20	4	1	1	2	1	2	2	0	1	0	2	2	1
29	Amb Uni	1	4	3	3	1	1	1	1	1	1	1	1	1	9	1	1	1	2	1	3	31	2	1		1		3	3	1		1	5000	1	06042023	16	4	2	3	2	2	0	1	1	0	0	1	3	1
9	Gedo	3	2	1	2	9	1	9	9	9	9	9	9	1	9	9	1	1	2	2	3	30	2	1		2		4	4	1		2	500	1	16012024	16	3	2	1	2	1	1	2	0	0	0	0	0	0
32	Amb G	1	2	4	3	2	2	1	1	1	2	9	9	9	9	9	1	1	2	2	1	25	1	1		2		2	3	1		1	300	2	26022023	26	1	1	0	0	0	0	0	0	0	0	3	2	2
9	Amb Uni	2	2	3	3	1	9	2	9	9	9	9	9	9	9	9	9	9	2	2	2	23	2	1		2		4	4	2		1	6000	1	07042023	40	1	1	0	0	0	0	0	0	1	0	3	0	3
23	Amb G	1	1	4	3	1	1	1	1	1	1	1	1	1	1	1	1	1	3	1	1	24	2	1		2		5	5	3		1	8000	1	05022023	17	1	1	0	0	0	0	0	0	1	1	3	2	2
8	Amb Uni	4	4	4	1	1	1	1	1	9	1	9	9	9	9	9	9	9	3	4	1	22	2	1		1		4	4	2		1	14	2	01022023	22	1	1	0	0	0	0	0	0	0	3	3	1	2
9	Amb Uni	2	2	3	3	1	9	2	9	9	9	9	9	9	9	9	9	9	2	2	3	23	2	1		2		4	4	2		1	6000	1	07042023	14	1	1	0	0	0	0	0	0	0	0	0	0	0
3	Amb Uni	2	4	6	1	1	9	9	9	9	9	9	9	9	9	9	1	9	1	3	3	20	2	1		2		5	5	5		1	2000	3	06082023	16	1	1	0	0	0	0	0	0	1	0	2	2	1
29	Amb Uni	1	2	4	3	1	1	1	9	1	1	9	9	9	9	9	9	9	3	2	2	25	2	1		1		5	5	3		1	5000	1	13022023	16	4	2	3	2	2	0	1	1	1	0	3	0	3
51	Amb G	1	2	2	1	1	9	1	1	9	1	1	9	9	9	9	9	1	1	2	2	26	2	1		2		5	5	2		1	10000	1	08092023	20	4	1	1	2	1	2	2	0	1	0	2	2	1
42	Ginci H	1	2	2	2	1	9	1	1	1	1	9	9	1	1	1	1	1	3	2	3	25	2	1		2		3	5	1		1	6000	1	10112015	16	2	2	1	2	2	0	2	0	0	3	3	1	2
34	Amb G	1	3	2	3	1	1	1	1	1	9	9	9	9	9	9	9	9	1	2	2	20	2	1		2		5	5	3		1	800	1	23012023	20	1	1	0	0	0	0	0	0	1	0	2	2	1
63	Amb G	1	1	2	1	1	9	1	1	1	1	9	9	9	9	9	9	9	2	2	1	25	2	1		2		3	3	2		1	2000	1	26032023	38	3	2	2	2	2	0	2	0	1	0	2	2	1
48	Ginci H	4	4	1	1	9	1	9	9	9	9	9	9	9	9	1	1	1	2	2	1	30	2	1		1		3	5	3		2	6200	1	02022015	16	5	1	4	2	2	0	2	0	0	0	3	2	2
39	Amb Uni	2	4	4	1	1	9	1	9	9	9	9	9	9	9	9	9	9	2	2	1	26	2	1		2		4	4	3		1	5000	1	15042023	17	3	2	2	2	2	0	2	0	0	3	3	1	2
11	Amb Uni	4	4	1	1	1	1	9	9	9	9	9	9	9	9	9	9	9	2	3	2	26	2	1		2		5	5	2		1	2800	1	05032023	14	1	1	0	0	0	0	0	0	0	0	1	3	1
50	Amb Uni	2	4	4	3	1	1	1	1	1	1	9	9	9	9	9	9	9	2	2	3	21	2	1		2		3	3	1		1	8000	1	02022023	18	5	1	4	2	2	0	1	1	0	0	1	3	1
[truncated: 117 more columns]
